# Supplementary material for: The evolution of TNF signaling in platyhelminths suggests the cooptation of TNF receptor in the host-parasite interplay
Source: Parasit Vectors. 2020 Sep 25;13:491. doi: 10.1186/s13071-020-04370-1 (PMC7519573; doi:10.1186/s13071-020-04370-1)
Supplement: Supplementary file 1 — Additional file 1: Table S1. Accession numbers of all sequences used in the phylogenetic analysis. [file 13071_2020_4370_MOESM1_ESM.xlsx]

## Sheet: Planilha1
Additional file 1: Table S1. Accession numbers of all sequences used in the phylogenetic analysis.
NP_002498
NP_150086
NP_001095948
P18519
XP_009295056
NP_001185589
NP_001057
EDL29730
NP_001035580
NP_001056
NP_035739
DAA29188
XP_015150044
CDS17169
CDS42197
VDK41150
TNN08705
VDM33042
VDO68766
RJW70357
VDP98160
VDO95408
VDL41531
CDS30880
VDD76853
XP_009172079
XP_012791959
ACS92719
RTG90671
TGZ67863
XP_001625762
XP_011604193
XP_029692768
