# Supplementary material for: The evolution of TNF signaling in platyhelminths suggests the cooptation of TNF receptor in the host-parasite interplay
Source: Parasit Vectors. 2020 Sep 25;13:491. doi: 10.1186/s13071-020-04370-1 (PMC7519573; doi:10.1186/s13071-020-04370-1)
Supplement: Supplementary file 3 — Additional file 3: Table S2. Detailed information of platyhelminth TNFR homologs. [file 13071_2020_4370_MOESM3_ESM.xlsx]

## Sheet: Plan1
Additional file 3: Table S2. Detailed information of platyhelminth TNFR homologs.
Correct in the file and filename	Order	Family	Species	Gene ID	E-value	e-value: HMM (H) / Blast (B)	Definitive Host	Intermediate Host	Genomic Contig	Exon Coordinates	# Aminoacids [2nd Met.]	Transmembrane doman NH3	Transm. Domain NH3 coordinates (TMHMM)	Transm. domain NH3 coordinates (TMPRED)	Signal Peptide	S.P. Probability	Cleavage site	number of TNFR domains	Coord TNFR D1	D.B. 1 TNFR D1	D.B. 2 TNFR D1	D.B. 3 TNFR D1	Coordinates TNFR D2	D.B. 1 TNFR D2	D.B. 2 TNFR D2	D.B. 3 TNFR D2	Coord. TNFR D3	D.B. 1 TNFR D3	D.B. 2 TNFR D3	D.B. 3 TNFR D3	Coord. TNFR D4	Disulfide bridge 1 TNFR D4	Disulfide bridge 2 TNFR D4	Disulfide bridge 3 TNFR D4	Domain TNFR16 TM (PFAM)	Coordinates TNFR16 TM (PFAM)	Transmembrane domain COOH	Coordinates of Transmembrane domain COOH (TMHMM)	Coordinates of Transmembrane domain COOH (TMPred)	Death Domain	Coordinates of Death Domain	# of Jpred-Predicted alpha-helices (Intracellular region)	Jpred-Predicted alpha-helices coordinates (Intracellular region)	Death Domain in CDD threshold >10	Status of Death Domain	Gene prediction reconstructed?	Original gene ID	Original number of AA	# of TNFR domais in the original gene prediction
Cestoda	Cyclophyllidea	Hymenolepididae	Hymenolepis diminuta	HDID_0000395701	8.5e-78	(H)	rodents	human	HDID_contig0001343	3982-16677 (15944-16285; 9178-9405; 7716-7928; 16363-16551; 8983-9126; 12860-13051; 3982-4098; 7779-7886; 16639-16677; 9277-9357; 7869-7922; 9247-9300; 9199-9267)	518	Yes		3-23	Yes	0.38	25-26	4	42-81*				83-127	84=100	103=119	106=127	128-166	129=142	145=158	148=166	168-208	169=184	187=200	190=208	Yes	313-346	Yes	316-338	319-339	Yes	424-484	4	408-415; 454-461; 477-483; 490-499	Yes (420-465); Accession cd01670	Conserved	No	HDID_0000395701	518	1
Cestoda	Cyclophyllidea	Hymenolepididae	Hymenolepis microstoma	HmN_000322000.1	5.5e-79	(H)	rodents		HMN_04_pilon	21534510-21546509 (21534510-21534815; 21534900-21535226; 21541461-21541691; 21542961-21543173; 21541760-21541906; 21546393-21546509; 21543003-21543110; 21542967-21543005)	456	Yes	7-29		Yes	0.54	25-26	4	41-81	42=59	60=73	63=81	83-127	84=100	103=119	106=127	128-166	129=142	145=158	148=166	168-208	169=184	187=200	190=208	Yes	249-282	Yes	252-274	255-275	Yes	360-421	5	362-366; 372-377; 401-404; 411-419; 428-438	Yes (348-402); Accession cd01670	Conserved	No	HmN_000322000.1	456	4
Cestoda	Cyclophyllidea	Hymenolepididae	Hymenolepis nana	H_nana_TNFR	4.8e-65	(H)	human		HNAJ_contig0004124 (1); HNAJ_contig0002253 (2)	1: 3029-3145 (3029-3145); 2: 887-9672 (9313-9672; 8905-9231; 2410-2622; 887-1099; 2197-2340; 944-1057; 1055-1093)	456	Yes	7-29	7-27	Yes	0.49	25-26	4	42-81*				83-127	84=100	103=119	106=127	128-166	129=142	145=158	148=166	168-208	169=184	187=200	190=208	Yes	249-282	Yes	252-274	255-275	Yes	360-421	5	344-349; 362-365; 372-375; 392-399; 410-419; 425-438	Yes (348-402); Accession cd01670	Conserved	Yes	HNAJ_0000370201	580	3
Cestoda	Cyclophyllidea	Mesocestoididae	Mesocestoides corti	MCU_009621	1.6e-71	(H)	rodents		MCOS_contig0000529	18911-27818 (26541-26912; 27549-27818; 21912-22124; 21355-21612; 21692-21835; 18911-19051; 27252-27389; 21984-22076)	480	Yes	1-22	1-22	Yes	0.79	21-22	4*	50-89*				91-135	92=108	111=127	114=135	136-174	137=150	153=166	156=174	176-216	177=192	195=208	198=216	Yes	257-290	Yes	260-282	262-283	Yes	382-449	3	421-426; 441-449; 457-460	Yes (370-449); Accession cd01670	Conserved	Yes	MCOS_0000285501	820	3
Cestoda	Cyclophyllidea	Taeniidae	Echinococcus canadensis	E.canG7_contigs_7443.93	1.7e-76	(H)	canines	human	E.canG7_contigs_7443	87849-99949 (87849-88349; 95904-96116; 97192-97401; 88787-89008; 96196-96339; 88679-88729; 99905-99949; 97234-97341; 97198-97236; 95952-96044)	488	Yes		1-17	Yes	0.51	21-22	4	29-69	30=47	48=61	51=69	71-115	72=88	91=107	94=115	116-154	117=130	133=146	136=154	156-196	157=172	175=188	178=196	Yes	237-269	Yes	240-262	243-263			4	334-340; 349-352; 405-414; 445-452	No	Weak	Yes	EcG7_03322	753	4
Cestoda	Cyclophyllidea	Taeniidae	Echinococcus granulosus	pathogen_EgG_scaffold_0002.5396	1.1e-80	(H)	canines		pathogen_EgG_scaffold_0002	5390646-5402735 (5402235-5402735; 5394463-5394675; 5393175-5393384; 5394240-5394383; 5390646-5390690; 5401576-5401962; 5394535-5394627; 5393235-5393342; 5393340-5393378; 5394469-5394537; 5394348-5394374; 5394532-5394570)	488	Yes		1-17	Yes	0.52	21-22	4	29-69	30=47	48=61	51=69	71-115	72=88	91=107	94=115	116-154	117=130	133=146	136=154	156-196	157=172	175=188	178=196	Yes	237-269	Yes	240-262	243-263			4	307-317; 333-337; 406-414; 445-452	Yes (409-451); Accession cl14633	Strong	Yes	EgrG_000990500	244	4
Cestoda	Cyclophyllidea	Taeniidae	Echinococcus multilocularis	pathogen_EmW_scaffold_02_6651856_6660736_1	6.5e-79	(H)	canines	human	pathogen_EmW_scaffold_02	6651856-6660736 (6652873-6653085; 6651856-6652065; 6659940-6660161; 6652650-6652793; 6660599-6660736; 6660219-6660326; 6651916-6652002; 6652945-6653079; 6652879-6652926; 6652927-6652977; 6652758-6652784)	367	Yes		2-19	Yes	0.54	21-22	4	29-69	30=47	48=61	51=69	71-115	72=88	91=107	94=115	116-154	117=130	133=146	136=154	156-196	157=172	175=188	178=196	Yes	237-269	Yes	240-262	243-263			4	283-290; 298-315; 333-341; 350-354	No	Weak	Yes	EmuJ_000990500.1	244	4
Cestoda	Cyclophyllidea	Taeniidae	Echinococcus multilocularis	*pathogen_EmW_scaffold_02_6651856_6661096_2	6.5e-79	(H)	canines	human	pathogen_EmW_scaffold_02	6651856-6661096 (6660776-6661096; 6652873-6653085; 6651856-6652065; 6659940-6660161; 6652650-6652793; 6660599-6660706; 6660219-6660326; 6651916-6652002; 6652945-6653079; 6652879-6652926; 6652927-6652977; 6652758-6652784)	463	Yes		2-19	Yes	0.54	21-22	4	29-69	30=47	48=61	51=69	71-115	72=88	91=107	94=115	116-154	117=130	133=146	136=154	156-196	157=172	175=188	178=196	Yes	237-269	Yes	240-262	243-263			5	350-354; 361-363; 378-390; 405-410; 420-427	Yes (345-399); Accession cd01670	Strong	Yes	EmuJ_000990500.1	244	4
Cestoda	Cyclophyllidea	Taeniidae	Hydatigera taeniaeformis	TTAC_scaffold0000222.14	3.2e-80	(H)	cats		TTAC_scaffold0000222	8810-19802 (8810-9133; 9628-9954; 16124-16336; 17114-17323; 16394-16555; 19692-19802; 9212-9331; 17156-17263; 16424-16468; 16172-16264)	474	Yes		3-23	Yes	0.82	18-19	4	39-79	40=57	58=71	61=79	81-125	82=98	101=117	104=125	126-164	127=140	143=156	146=164	166-206	167=182	185=198	188=206	Yes	247-279	Yes	250-272	253-273	Yes	358-435	7	342-347; 360-364; 371-373; 394-406; 412-421; 427-431; 436-438	Yes (356-424); Accession cl14633	Conserved	Yes	TTAC_0000849801	248	3
Cestoda	Cyclophyllidea	Taeniidae	Taenia asiatica	Scaffold00007.1407	3.8e-78	(H)	human		Scaffold00007	1401772-1413160 (1412122-1412517; 1412837-1413160; 1404259-1404468; 1405521-1405703; 1405299-1405442; 1401772-1401843; 1412662-1412760; 1404319-1404426; 1405593-1405685)	474	Yes		1-19	Yes	0.58	18-19	4	39-79	40=57	58=71	61=79	81-125	82=98	101=117	104=125	126-164	127=140	143=156	146=164	166-206	167=182	185=198	188=206	Yes	247-279	Yes	250-272	253-273			4	340-348; 396-400; 412-421; 429-439	Yes (356-424); Accession cl14633	Strong	Yes	TASs00007g01877	659	4
Cestoda	Cyclophyllidea	Taeniidae	Taenia multiceps	Tm1G005568	3e-75	(B)	canines		LG1	47334714-77176972 (77175934-77176257; 77176649-77176972; 77168116-77168325; 77169376-77169558; 77169154-77169297; 77176474-77176572; 77165647-77165718; 77168176-77168283; 47334714-47334869; 77169448-77169540)	474	Yes		1-19	Yes	0.58	18-19	4	39-79	40=57	58=71	61=79	81-125	82=98	101=117	104=125	126-164	127=140	143=156	146=164	166-206	167=182	185=198	188=206	Yes	247-277	Yes	250-272	253-273			6	342-345; 372-374; 393-401; 414-424; 431-433; 439-441	Yes (356-424); Accession cl14633	Strong	No	Tm1G005568	474	4
Cestoda	Cyclophyllidea	Taeniidae	Taenia saginata	Scaffold00042.741	3.6e-79	(H)	human		Scaffold00042	735541-746911 (736184-736579; 735541-735864; 744230-744439; 742995-743177; 743256-743399; 746840-746911; 735941-736039; 744272-744379; 743013-743105)	474	Yes		1-19	Yes	0.58	18-19	4	39-79	40=57	58=71	61=79	81-125	82=98	101=117	104=125	126-164	127=140	143=156	146=164	166-206	167=182	185=198	188=206	Yes	247-279	Yes	250-272	253-273			6	278-283; 341-348; 371-374; 396-400; 412-421; 426-437	Yes (356-424); Accession cl14633	Strong	Yes	TSAs00042g05847	659	4
Cestoda	Cyclophyllidea	Taeniidae	Taenia solium	pathogen_TSM_contig_00102	4.5e-81	(H)	human		pathogen_TSM_contig_00102	137197-148568 (137840-138235; 137197-137520; 145886-146095; 144669-144851; 144930-145073; 148458-148568; 137597-137695; 145928-146035; 144687-144779)	474	Yes		1-19	Yes	0.66	18-19	4	39-79	40=57	58=71	61=79	81-125	82=98	101=117	104=125	126-164	127=140	143=156	146=164	166-206	167=182	185=198	188=206	Yes	247-279	Yes	250-272	253-273			5	342-349; 371-374; 395-402; 412-421; 429-439	Yes (359-424); Accession cl14633	Strong	Yes	TsM_000678000	198	4
Cestoda	Diphyllobothriidea	Diphyllobothriidae	Schistocephalus solidus	SSLN_0000762801-mRNA-1	2e-09	(B)	birds		SSLN_scaffold0001941	2745-12767 (1557-1889; 3584-3895; 12579-12767; 2745-2849)	313	No						0																	Yes	80-110	Yes	82-104	85-105	Yes*	182-261*	5	179-190; 208-215; 240-248; 261-269; 276-280	Yes (181-263); Accession cd01670	Conserved	No	SSLN_0000762801-mRNA-1	313	0
Cestoda	Diphyllobothriidea	Diphyllobothriidae	Spirometra erinaceieuropaei	SPER_0001928601-mRNA-1_1	3e-07	(B)	human		SPER_scaffold0125156	632-907 (632-907)	92	Yes	5-22	2-22				0																	Yes	1-27						1	46-48	No	No evidence	No	SPER_0001928601-mRNA-1_1	92	0
Cestoda	Diphyllobothriidea	Diphyllobothriidae	Spirometra erinaceieuropaei	SPER_TNFR_2	3e-07	(B)	human		SPER_contig0060174	897-1172 (897-1172)	92	Yes	5-22	2-22				0																	Yes	1-27						1	46-48	No	No evidence	No	SPER_0001928601-mRNA-1_2	92	0
Monogenea	Gyrodactylidea	Gyrodactylidae	Gyrodactylus salaris	scf7180006950899	9.3e-22	(H)	fish		scf7180006950899	577-8824 (1225-1431; 577-780; 1032-1178; 8678-8824; 8320-8469; 8522-8623; 8197-8241)	367	No			No			4	1-13*				(16-43); 16-45*				87-127	88=101	104=118	107=127	129-171	130=147	150=163	153=171	No		Yes	211-233	211-233			4	275-284; 296-308; 339-346; 352-361	Yes (340-362); Accession cl14633	Strong	No	scf7180006950899	367	2
Rhabditophora	Macrostomida	Macrostomidae	Macrostomum lignano	BOX15_Mlig018038g1	6.7e-16	(H)	free-living		scaf131 (1); scaf1980 (2); scaf4765 (3); scaf4260 (4); scaf1635 (5); scaf1753 (6); scaf1781 (7); scaf1838 (8); scaf2058 (9); scaf2120 (10); scaf2133 (11); scaf2541 (12); scaf4 (13); scaf559 (14); scaf668 (15)	1: 204506-216910 (207385-207939; 215915-216316; 208642-208914; 216728-216910; 204506-204556); 2: 2998-42472 (11636-12190; 2998-3180; 3628-3798; 10731-10880; 3503-3598; 3435-3503; 10899-11000; 14779-14829; 3400-3441; 42425-42472); 3: 21171-33024 (29831-30385; 21574-21975; 21171-21353; 28926-29075; 29094-29195; 32974-33024); 4: 4740-19002 (13684-14235; 5276-5542; 4740-4922; 12658-12807; 5142-5285; …	513	No			No			4	(19-58); 15-50*				60-104	61=79	82=96	85=104	(106-144); 106-137*				146-190	147=164	167=182	171=190	Yes	283-321	Yes	288-310	291-309	Yes	401-468	6	385-391; 401-406; 412-419; 429-437; 445-453; 460-468	Yes (401-461); Accession cd01670	Conserved	No	BOX15_Mlig018038g1	513	4
Trematoda	Opisthorchiida	Opisthorchiidae	Clonorchis sinensis	C_sinensis_TNFR	1.1e-74	(H)	human		scf01095 (1); scf01010 (2); scf01095 (3); scf00171 (4)	1: 85862-86101 (85862-86101); 2: 8549-29132 (8549-8713; 28803-29132; 27652-27756; 25195-25608); 3: 85862-86101 (85862-86101); 4: 372353-405682 (405476-405682; 402670-402813; 401071-401280; 372353-372532)	576	Yes		3-22	Yes	0.82	19-20	4	62-102	63=80	81=94	84=102	104-148	105=121	124=140	127=148	149-187	150=163	166=179	169=187	189-229	190=205	208=221	211=229	Yes	316-349	Yes	320-342	324-342			6	377-380; 459-464; 483-499; 513-524; 531-540; 547-553	Yes (443-547); Accession cl14633	Strong	Yes	csin103507	281	4
Trematoda	Opisthorchiida	Opisthorchiidae	Opisthorchis felineus	CRM22_004569.1	8e-28	(B)	human		scaff_15823 (1); scaff_1733 (2)	1: 7226-7432 (7226-7432); 2: 368537-391015 (372983-373381; 368537-368857; 390809-391015; 369921-370025)	342	Yes	89-111	93-111	No			0																	Yes	85-116	No					4	216-224; 251-270; 281-293; 299-309	Yes (212-316); Accession cl14633	Strong	No	CRM22_004569.1	342	-*
Trematoda	Opisthorchiida	Opisthorchiidae	Opisthorchis felineus	CRM22_004569.2	2e-123	(B)	human		scaff_1733	368537-445718 (372983-373405; 368537-368857; 409140-409346; 415945-416154; 445512-445718; 413290-413433; 369921-370025)	523	Yes		11-29	Yes	0.85	24-25	4	67-107	68=85	86=99	89=107	109-153	110=126	129=145	132=153	154-192	155=198	171=184	174=192	194-234	195=210	213=226	216=234	Yes	266-297	Yes	270-292	274-292			9	296-300; 348-353; 375-381; 387-391; 396-405; 440-451; 462-473; 481-488; 497-500	Yes (393-497); Accession cl14633	Strong	No	CRM22_004569.2	523	4
Trematoda	Opisthorchiida	Opisthorchiidae	Opisthorchis viverrini	T265_08108	3.3e-74	(H)	human		opera_v5_202	536281-605560 (605231-605560; 604108-604212; 601504-601917; 587121-587285; 571486-571692; 566577-566720; 564360-564578; 536281-536460)	576	Yes		3-22	Yes	0.68	19-20	4	62-102	63=80	81=94	84=102	104-148	105=121	124=140	127=148	149-187	150=163	166=179	169=187	189-229	190=205	208=221	211=229	Yes	316-349	Yes	320-342	324-342			6	442-454; 459-464; 483-499; 513-524; 535-540; 547-552	Yes (443-547); Accession cl14633	Strong	No	T265_08108	576	4
Trematoda	Plagiorchiida	Echinostomatidae	Echinostoma caproni	ECPE_0001015401-mRNA-1	1e-22	(B)	rodents		ECPE_scaffold0009155	13484-19806 (19282-19806; 13484-13756; 14677-14802)	300	Yes	26-48	30-48				0																	Yes	23-53	No					5	203-207; 233-246; 255-268; 275-282; 290-296	No	Weak	No	ECPE_0001015401-mRNA-1	300	0
Trematoda	Plagiorchiida	Echinostomatidae	Fasciola hepatica	maker-scaffold10x_1600_pilon-snap-gene-0.2-mRNA-1	2e-80	(B)	human		scaffold10x_1600_pilon	146929-278959 (152245-152769; 146929-147231; 206423-206629; 209903-210055; 278792-278959; 149817-149921; 210883-210966)	468	Yes	7-29	8-25	Yes	0.79	24-25	2*	75-113	76=89	92=105	95=113	115-155	116=131	134=147	137=155									Yes	192-222	Yes	195-217	199-217; 250-270			6	348-358; 364-369; 395-408; 420-431; 438-446; 454-459	Yes (361-457); Accession cd01670	Strong	No	maker-scaffold10x_1600_pilon-snap-gene-0.2-mRNA-1	468	2
Trematoda	Strigeidida	Schistosomatidae	Trichobilharzia regenti	T_regenti_TNFR	7.7e-52	(H)	bird	human	TRE_scaffold0026385 (1); TRE_scaffold0011091 (2); TRE_scaffold0001279 (3); TRE_scaffold0004349 (4); TRE_scaffold0026696 (5)	1: 4067-7088 (4067-4480; 6109-6237; 6776-6883; 6375-6473; 6917-6973; 7023-7088); 2: 1920-2126 (1920-2126); 3: 2224-7660 (7451-7660; 2224-2370); 4: 9210-9413 (9210-9413); 5: 5158-5409 (5158-5409)	571 [545]	Yes	25-47		Yes*	0.70*	41-42*	4	103-143	104=121	122=135	125=143	145-189	146=162	165=181	168=189	190-232	191=204	207=224	210=232	234-274	235=250	253=266	256=274	Yes	306-341	Yes	310-332	312-332			5	387-395; 442-450; 453-457; 474-499; 518-529	No	Weak	Yes	TRE_0000228301	174	3
Trematoda	Strigeidida	Schistosomatidae	Schistosoma bovis	SBOVIS_1435.187	3e-119	(B)	cattle		SBOVIS_1435	154470-219795 (215889-216338; 219394-219795; 192541-192750; 195498-195707; 154470-154685; 193100-193243; 217895-217996; 192601-192687)	600 [582]	Yes	27-49	27-47	Yes*	0.77*	40-41*	4	103-143	104=121	122=135	125=143	145-189	146=162	165=181	168=189	190-228	191=204	207=220	210=228	230-270	231=246	249=262	252=270	Yes	303-332	Yes	306-328	308-328			7	449-459; 464-469; 483-491; 498-505; 530-537; 543-553; 560-565	No	Weak	Yes	DC041_0005264	192	4
Trematoda	Strigeidida	Schistosomatidae	Schistosoma curassoni	S_curassoni_TNFR	1e-17	(H)	sheep		SCUD_scaffold0016622 (1); SCUD_scaffold0007922 (2); SCUD_contig0021793 (3); SCUD_contig0017751 (4); SCUD_contig0002183 (5)	1: 1955-2164 (1955-2164 ); 2: 3516-5638 (3516-3965; 5537-5638); 3: 180-724 (494-724; 180-407; 575-661); 4: 2-535 (392-535; 2-49); 5: 246-647 (246-647).	586 [568]*	Yes		18-45	No			4	89-129	90=107	108=121	111=129	131-175	132=148	151=167	154=175	176-214	177=190	193=206	196=214	216-256	217=232	235=248	238=256	Yes	288-324	Yes	292-314	294-314			7	435-445; 449-454; 472-476; 484-491; 516-523; 529-539; 546-551	No	Weak	Yes	SCUD_0002227201	96	2
Trematoda	Strigeidida	Schistosomatidae	Schistosoma haematobium	MS3_00310	3.4e-79	(H)	human		scaffold827	927527-991323 (991162-991323; 954277-954363; 954214-954423; 953721-953864; 951426-951635; 930922-931371; 929249-929350; 927527-927841)	553	Yes	9-31		Yes	0.57	25-26	4	85-125	86=103	104=117	107=125	127-171	128=144	147=163	150=171	172-210	173=186	189=202	192=210	212-252	213=228	231=244	234=252	Yes	284-320	Yes	288-310	290-310			9	371-377; 413-417; 430-441; 446-450; 464-473; 481-485; 512-519; 525-535; 542-546	Yes (496-548); Accession cl14633	Strong	No	MS3_00310	553	4
Trematoda	Strigeidida	Schistosomatidae	Schistosoma japonicum	S_japonicum_TNFR	9.6e-78	(H)	human		SJC_S004119 (1); SJC_S003593 (2); SJC_S002261 (3)	1: 26386-26601 (26386-26601); 2: 5619-7578 (7375-7578; 6109-6252; 5646-5765; 5619-5828); 3: 35061-38788 (38426-38788; 36464-36568; 35061-35513)	598	Yes	21-43	25-50	No			4	103-143	104=121	122=135	125=143	145-189	146=162	165=181	168=189	190-228	191=204	207=220	210=228	230-270	231=246	249=262	252=270	Yes	305-341	Yes	309-331	311-331			7	404-409; 460-470; 476-480; 494-506; 543-550; 556-565; 572-578	No	Weak	Yes	Sjp_0098810	200	4
Trematoda	Strigeidida	Schistosomatidae	Schistosoma mansoni	ACS92719.1 (Smp_332480.1)	3.6e-80	(H)	human		SM_V7_1	48869917-77519338 (77519198-77519338; 48938087-48938311; 48937907-48938059; 48936694-48936795; 48935868-48936311; 48916880-48917086; 48914272-48914415; 48913740-48913859; 48913713-48913922; 48870160-48870216; 48869917-48870099)	599 [578]	Yes	27-49		Yes*	0.89*	43-44*	4	102-142	103=120	121=134	124=142	144-188	145=161	164=180	167=188	189-227	190=203	206=219	209=227	229-269	230=245	248=261	251=269	Yes	301-337	Yes	305-327	307-327			7	385-392; 438-454; 460-463; 497-501; 529-536; 542-551; 559-564	Yes (456-505); Accession cl14633	Strong	No	ACS92719.1 (Smp_332480.1)	599	4
Trematoda	Strigeidida	Schistosomatidae	Schistosoma mansoni	Smp_332480.2	3.6e-80	(H)	human		SM_V7_1	48926558-48938311 (48935844-48936311; 48937907-48938311; 48926558-48926770; 48936694-48936795)	384	Yes	91-113	92-113	No			0																	Yes	88-117	Yes		(223-240)			5	245-250; 268-286; 312-321; 327-337; 343-347	Yes (242-291); Accession cl14633	Strong	No	Smp_332480.2	384	-*
Trematoda	Strigeidida	Schistosomatidae	Schistosoma mansoni	Smp_332480.3	3.6e-80	(H)	human		SM_V7_1	48869917-48917107 (48916880-48917107; 48913713-48913922; 48869917-48870099; 48914272-48914415; 48870160-48870216; 48913740-48913859)	292 [271]	Yes	27-49	27-47	Yes*	0.89*	43-44*	4	102-142	103=120	121=134	124=142	144-188	145=161	164=180	167=188	189-227	190=203	206=219	209=227	229-269	230=245	248=261	251=269	No		No					0		No	No evidence	No	Smp_332480.3	292	4
Trematoda	Strigeidida	Schistosomatidae	Schistosoma margrebowiei	S_margrebowiei_TNFR	1.6e-54	(H)	human		SMRZ_contig0002966 (1); SMRZ_scaffold0002252 (2); SMRZ_contig0006441 (3); SMRZ_contig0010016 (4); SMRZ_scaffold0001947 (5); SMRZ_contig0001338 (6)	1: 10811-15335 (14889-15335; 10811-11206; 13230-13331); 2: 27354-27656 (27354-27656); 3: 512-1155 (1006-1215; 512-655; 1069-1155); 4: 1934-2143 (1934-2143); 5: 1089-1289 (1089-1289); 6: 7214-7426 (7214-7426)	599 [578]	Yes	27-49		Yes*	0.82*	43-44*	4	103-143	104=121	122=135	125=143	145-189	146=162	165=181	168=189	190-228	191=204	207=220	210=228	230-270	231=246	249=262	252=270	Yes	302-338	Yes	306-328	308-328			7	408-414; 446-458; 462-468; 481-494; 529-536; 542-552; 559-564	No	Weak	Yes	SMRZ_0001145701	192	3
Trematoda	Strigeidida	Schistosomatidae	Schistosoma mattheei	S_mattheei_TNFR	1.8e-79	(H)	cattle		SMTD_contig0000077 (1); SMTD_contig0000183 (2); SMTD_scaffold0006034 (3)	1: 14693-18627 (14693-15142; 18232-18627; 16715-16816); 2: 9375-12511 (9375-9584; 12302-12511; 9934-10077; 9435-9521); 3: 2817-3017 (2817-3017)	600 [579]	Yes	27-49		Yes*	0.79*	43-44*	4	103-143	104=121	122=135	125=143	145-189	146=162	165=181	168=189	190-228	191=204	207=220	210=228	230-270	231=246	249=262	252=270	Yes	302-338	Yes	306-328	308-328			7	390-396; 407-412; 447-469; 482-495; 530-537; 543-553; 560-565	No	Weak	Yes	SMTD_0000023901	303	2
Trematoda	Strigeidida	Schistosomatidae	Schistosoma rodhaini	S_rodhaini_TNFR	3e-138	(B)	rodents		SROB_scaffold0005052 (1); SROB_scaffold0006030 (2); SROB_scaffold0007122 (3);	1: 513-2967 (513-956; 2572-2967; 1340-1444); 2: 12548-15968 (12548-12757; 15762-15968; 13108-13251; 12575-12694); 3: 13742-13924 (13742-13924)	610	Yes	27-49	27-47	No			4	116-156	117=134	135=148	138=156	158-202	159=175	178=194	181=202	203-241	204=217	220=233	223=241	243-283	244=259	262=275	265=283	Yes	316-345	Yes	319-341	321-341			8	402-408; 421-424; 461-470; 497-502; 511-516; 540-547; 553-562; 569-575	Yes (553-574); Accession cl14633	Strong	Yes	SROB_0001186901-mRNA-1_1	245	4
[truncated: 9 more columns]
