# Supplementary material for: The evolution of TNF signaling in platyhelminths suggests the cooptation of TNF receptor in the host-parasite interplay
Source: Parasit Vectors. 2020 Sep 25;13:491. doi: 10.1186/s13071-020-04370-1 (PMC7519573; doi:10.1186/s13071-020-04370-1)
Supplement: Supplementary file 4 — Additional file 4: Data S1. All manually corrected FASTA sequences of platyhelminth TNFR homologs. [file 13071_2020_4370_MOESM4_ESM.txt]

Additional file 4: Data S1. All manually corrected FASTA sequences of platyhelminth TNFR homologs. 
>Echinococcus_granulosus pathogen_EgG_scaffold_0002_5390646_5402735
MLIPLLIWTLLSSFRWIRFNGGPEFMQETCPSANEELVSTLNGPLRCCNKCPSGEGMLQLCTNQTQTVCRPCQEGSEFSLEASATAKCMQ
CRQCQELHPFAKFRKHCTPTSDAVCECVSGYFFIEAHSTCQSCTKCPPGQGAEKPCEWNENSVCKPCAEGTWSSTDSATDTCQTCRRCKP
GQIEMRPCTATQNTLCCPLHNPNCQDTFAEEEFDEPKSMQSQGQCAEDQAASQLAYGDDYPMITIYCSLLGLVILTLLIYVFYKLWQQRL
SAEDAKTIEADVFYPAFMGLKSGKGKSRSSKMSAPSKVTTDRQHLLGGLQQYSCTPQNPTLHDALLTELSQGLAVENRWKHVGGLLGRLN
YQANIKPYEKTQSLPSITFTGFSEESLQNFEKVGASEKTSNSADSAAVAARLMLTSWYSARAATDPDPLRSLLMVLGCTPSTGHLCRCLK
EYMKYSSIAPCYAIPPTEPPSQSPATAISPEAQNTNNH
>Echinococcus_multilocularis_1 pathogen_EmW_scaffold_02_6651856_6660736_1
MLILLLILTLLSSFRWIQFNGGPEFMPETCPSANEELVSTLNGPLRCCNKCPSGEGMLQLCTNQTQTVCRPCQEGSEFSLEASATAKCMQ
CRQCQELHPFAKFRKHCTPTSDAVCECVSGYFFIEAHSTCQSCTKCPPGQGAEKPCEWNENSVCKPCAEGTWSATDSATETCQTCRRCNP
GQIEMRLCTATQIPVCCPLHNPNWQDTFAEAEFHEPKSIQNQGQCAEDQAASQLAYGDDYPMITIYCSLLGLVILTLLIYVFYKLWQQRL
SAEDAKTIEADVFYPAFMGLKSGGGKSRSSKMSASSKVTTDRQHLLGGLQQYSCTLQNPTLHDALLTELSQGLAVENRWKDVGGLLGRLN
YQANIKP
>Echinococcus_multilocularis_2 pathogen_EmW_scaffold_02_6651856_6661096_2
MLILLLILTLLSSFRWIQFNGGPEFMPETCPSANEELVSTLNGPLRCCNKCPSGEGMLQLCTNQTQTVCRPCQEGSEFSLEASATAKCMQ
CRQCQELHPFAKFRKHCTPTSDAVCECVSGYFFIEAHSTCQSCTKCPPGQGAEKPCEWNENSVCKPCAEGTWSATDSATETCQTCRRCNP
GQIEMRLCTATQIPVCCPLHNPNWQDTFAEAEFHEPKSIQNQGQCAEDQAASQLAYGDDYPMITIYCSLLGLVILTLLIYVFYKLWQQRL
SAEDAKTIEADVFYPAFMGLKSGGGKSRSSKMSASSKVTTDRQHLLGGLQQYSCTLQNPTLHDALLTELSQGLAVENRWKDVGGLLGFSE
ESLQNFEVGASEKTSNSVDSAAVATRLMLTSWYSARAATDADPLRSLLMVLGCTPSTGHLCRWLKEYMKHSSIAPCYAIPPTESPSQSPA
TAISPEAQNISNH
>Echinococcus_canadensis E_canG7_contigs_7443_87849_99949
MLIPFLVWTLLSSFRWIRFNGGPEFMQETCPSANEELVSTLNGPLRCCNKCPSGEGMLQLCTNQTQTVCRPCQEGSEFSLEASATAKCMQ
CRQCQELHPFAKFRKHCTPTSDAVCECVSGYFFIEAHSTCQSCTKCPPGQGAEKSCEWNENSVCKPCAEGTWSSTDSATDTCQTCRRCKP
GQIEMRPCTATQNTLCCPLHNPNCQDTFAEEEFDEPKSMQSQGQCAEDQAASQLAYGDDYPMITIYCSLLGLVILTLLIYVFYKLWQQRL
SAEDAKTIEADVFYPAFMGLKSGGGKSRSSKMSASSKVTTDRQHLLGGLQQYSCTPQNPTLHDALLTELSQGLAVENRWKHVGVLLGRLN
YQANIKPYEKTQSLPSITFTGFSEESLQNFEKVGASEKTSNSVDSAAVATRLMLTSWHSARAATDPDPLRSLLMVLGCTPSTGHLCRCLK
EYMKHSSIAPCYAIPSTEPPSQSPATAISPEAQNTNNH
>Taenia_solium pathogen_TSM_contig_00102_137197_148568
MSVLLLIWTLISPFWCSALPQALQQPLNSTQLDPIQQETCPSANEELVSTLDGPLRCCNKCPPGEGMLQLCTNQTQTVCRPCQEGSEFSL
EASATAKCMQCKQCQELHPFAKFREHCTPTSDAVCECVSGYFFIEAHSTCQSCTKCPPGQGAEKPCGWNENTVCKPCAEGTWSSTDSATD
ICQTCRRCKPGQIEMRPCTATQNTLCCPLHNPNCEDTFEEEEFDEPKSMQSQGKCTDDQAASQLAYGDDYPMITIYCSLLGLVILTLLIY
VFYKLWQQRLSAEDTKTIEADVCYPAFTGLKSGRDKLRSSKISAPSKDTTDRQHLLGGSQQYSYAPQNPTIHEALLTELSQGLAVEDRWK
HVGGLLGFGEESLQNFEKVGASDETSNPVDSAAIATRLMLTSWYSARAATDPNPLTSLLMVLERTPSTGHLCRCLKEYIKQSSTSSPYAM
SPTQPPSQLPTSAISPEAQNTSNH
>Taenia asiatica Scaffold00007_1401772_1413160
MSILLLIWTLISSFWCSALPQALHQPLNSTQLDPIQQETCPSANEELVSTLDGPLRCCNKCPPGEGMLQLCTNQTQTVCRPCQEGSELSL
EASATAKCMQCKQCQELHPFAKFRQHCTPTSDAVCECVSGYFFIEALSTCQSCTKCPPGQGAEKPCGWNENTVCKPCAEGTWSSTDSATD
ICQTCRRCKPGQIEMRPCTATQNTLCCPLHNPNCEDTFEEEELDEPKSIQSQGKCTDDQAASQLAYGDDYPMITIYCSLLGLVILTLLIY
VFYKLWQQRLSAEDAKTIEADVCYPAFTGLKSGRDKLRSSKISAPSKDTTDRQHLLGGSQQYSYPPQNPTIHEALLTELSQGLAVENRWK
HVGGLLGFNEESLQNFEKVGASDETSNPVDSAAVVTRLMLTSWYSARAATDPNPLTSLLMVLERTPSTGHLCRCLKEYIKQSSTSSPYAM
PPTQPPSQLPTSAISPEAQNTSNH
>Schistosoma_japonicum SJ_TNFR
MTRVYQIIHFFNINNKQTSTCVYTFSIFIELLYFIIIWNSVLAGPFIFQIEHMEKKNDELVNITSQLLENNKTTGRNNYNETETTTPGTT
DGTGDVVEIQTETCNDPYEEFVSPVHGTPRCCRKCEPGTGMLRLCSNKEDTQCRPCKPGFEFSPIRSATKKCLQCRRCEELHPLAKTRTE
CTPITDTICQCEKLYYMSEKEQTCKPCTVCQPGEGIVKACSWNSDTQCQSCPAGFWSAQTIDNVKCIPCQSCGKDQVLVRQCSSISDTLC
CPLNNPNCTHELSSVFHLDDYSTYDQDGDIPENGNKSNQMLPIYCSIMGLIIISLLCYVVYKLWRQREASKNAKLTDSYNITIGCNKTDL
LDRTSCLDNHHLQQQRISPGFVNTAITNINNNTNVSNHSPQSISEIDKIVSVTSDNNNNNQYNDLTVGHEKAPLLGKLQRLSVCYTNQKN
YEQPVTGIPLNILGVICYRLSQNGWRELASTMNLDTSQFNQLPLEVTSDLLSAAMEAQTNAESQLKSSHPNNSNTLQQTKTDNNHENDLR
MTVSMFRYICIQNTVNLGQLINYLHKINRSDLVGLLQQQQTGTMKTKKSSEEHKNKTK
>Schistosoma_curassoni SC_TNFR
MSILSHMVFOEEHKISEAMTNIVHSTHLLAIEILSLQLHLILIFYDHLNEISITQSKLIGLSTLENLLSIKIHSSWITNTSVFTFTIETC
DDPLKEFVSPVRGIPRCCRKCEPGTGMLRLCSNAEDTQCRPCKPGFEFSPFRSATKKCLHCRRCEEIHPLAKTRNECTPITDTICQCEKP
YYMSEKEQTCKPCTVCKPGEGIVQACGWNSDTQCQSCPAGFWSAQSIDNVKCIPCQSCGKDQVLVKQCSPTSDTLCCPLNNPNCTHELSM
YFDYSAYDQESDISDNNNKSNQMLPIYCSIMGLIIISLLCYVVYKLWRQREASKNAKLTDSYNSNKTDLLDRTSCLDNNHLQHRRISSGF
INNNNNAHLPNHSPQSTTELNNTINSTPDNDINNHLQFNDIIVGHEKAPLLGKLDHSNSSFSNFEQKPISVIPMNILGVICYRLSQHGWQ
ELANIMDLETSKFDQLPSEVTSDLLSAAMEAQNTVESHLKLCNQDNSNTIQSITNNNPKSNLTMTVSMFQYMCLQNTVNLGQLMNSLQKL
NRSDLVALIQQHTGIIKSKKSTNHSNEEYKDKTKSMKSKENFQIEN
>Hydatigera_taeniaeformis TTAC_scaffold0000222_8810_19802
MPILPIIWTLISFFRCSAMPQALQQPLNSTQLDPIRQETCPSPNEELVSTLNGPLRCCNKCPPGEGMLQLCTNQTQTVCRPCQEGSEFSL
EASATAKCMQCKQCQELHPFAKVRKHCTPTSDAVCECVSGYFFIEAHSTCQSCTKCPPGQGAEKPCEWNKNSVCKPCAEGTWSSTDSATD
RCQTCRKCKPGQIEMRPCTATQNTLCCPLHNPNCQDTFEEEEFDEPKFVQTQGKCTDDLAASQLAYGDDYPMITIYCSLLGLVILTLLIY
VFYKLWQQRLSAEDVKTIELDVCYPAFTGIKPGGGKLRSSKLSSPIKDTTDRQHLLEGSQQYSYAPQHPTINDALLTELSQGLAVENRWK
RVGGLLGFSEESLQNFEKMAASDELSNSVNSAAVATRLMLTSWYSARAATDPNPLMTLLMVLERTPSTEHLCRSLKACIKHSNASSNCAM
SPAQPLSQPPTTTISTEGQKPSNH
>Taenia_saginata Scaffold00042_735541_746911
MSILLLIWTLISSFWCSALPQALHQPLNSTQLDPIQQETCPSANEELVSTLDGPLRCCNKCPPGEGMLQLCTNQTQTVCRPCQEGSEFSL
EASATAKCMQCKQCQELHPFAKFRQHCTPTSDAVCECVSGYFFIEALSTCQSCTKCPPGQGAEKPCGWNENTVCKPCAEGTWSSTDSATD
ICQTCKRCKPGQIEMRPCTATQNTLCCPLHNPNCEDTFEEEELDEPKSIQSQGRCTDDQAASQLAYGDDYPMITIYCSLLGLVILTLLIY
VFYKLWQQRLSAEDAKTIEADVCYPAFTGLKSGRDKLRSSKISAPSKDTTDRQHLLGGSQQYSYPPQNLTIQEALLTELSQGLAVENRWK
HVGGLLGFNEESLQNFEKVGASDETSNPVDSAAVATRLMLTSWYSARAATDPNPLTSLLMVLERTPSTGHLCRCLKGYIKQSSTSSPYAM
PPTQPPSQLPTSAISPEAQNTSNH
>Schistosoma_mattheei SM_TNFR
MYQTYQSVHSFDAHTKSTIPYMYNFKVFIEFLCLTIVWNSVIAVPLIFQSETMDGKTYPTVNTIAQMNNSNFTINSNENNETVTTTVSSI
EGTGGVVEIQTETCDDPLKEFVSPVRGIPRCCRKCEPGNGMLRLCSNAEDTQCRPCKPGFEFSPFRSATKKCLHCRRCEEVHPLAKTRNE
CTPITDTICQCEKPYYMSEKEQTCKPCTVCKPGEGIVQACGWNSDTQCQSCPAGFWSAQSIDNVKCIPCQSCGKDQVLVKECSSTSDTLC
CPLNNPNCTHELSMYFDYSAYDQESDISDNNNKSNQMLPIYCSIMGLIIISLLCYVVYKLWRQREASKNAKLTDSYNSNKTDLLDRTSCL
DNNHLQHRRISSGFINNNNNAHLPNHSPQSTTELNNTINSTPDNDINNHLQFNDIIVGHEKAPLLGKLDHSNSSFSNFEQKPISVIPMNI
LGVICYRLSQHGWQELANIMDLETSKFDQLPPEVTSDLLSAAMEAQNTVESHLKLCNQDNSNTIQSITNNNPKNNLTMTVSMFQYMCLQN
TVNLGQLMNSLQKLNRSDLVALIQQHTGIIKSKKSINHSNEEYKDKTKSMKSKENFQIEN
>Clonorchis_sinensis CS_TNFR
MNFTKSAFVLSCLLALAYSSPVNNYSSRESLNGTEGAPKKVQHVSAGNKTVVTEFDEQHLEICPGPMQEFVSPVRGSPRCCRMCGPGTGM
LRLCTDTDDTQCIGCEPGVEFSPTTSATLKCQQCRRCQDIHPLATTRIVCTPTTDTECGCMKGYYMSVNNQTCKPCTVCKPNEGVIRSCE
WNADTQCQACPAGFWSASVGDTVKCIPCKTCSENEVVVRTCRENEDALCCPKTNVNCTLSPVFGFAPAKAGNETKTVNLTTLTPFETQQP
ADDIWMDGWPKKLTINGSSFYPPVQTAFHIDYTRYEQNGEVSDTSSKQNQMLPIYCSIMGFIIVFLLLYVVYKLWKQREAMTNAKLCEVY
TSSGYSTVKLPVNSTQMDSVLNGPCGGDGNGAADHVKSEHISRLTTKHLCGTNRQQERDPLIANFETGASELSYLEIQLVTLQRDVLGMI
CFQLSRSGWRELATNMDIPTTSLLGPSANDSEFATQLAQAAQEAKHLILKESATQNSPDEDTVKASARLLAKLCQQPTANVRVLLAELER
INRSDIIAFISDKLTKVTSSPAIPISSWSATNDPRV
>Trichobilharzia_regenti TR_TNFR
MSSNYHKSIHHSLKHTIHCIHRTELLMKLLYFIVLWNSVIAGPMLFHSDTLENKDSLPGNPVLTQTTDKYRILIYFDESKEVVTRSIQQH
ERKKGDICLQAETCDDPFEEFVSPVRGTPRCCRKCDVGNGMLRLCSNTENTQCRPCKSGFEFSSVRSATKKCMQCRRCEELHPLAKTRTE
CTPTTDTICQCEKPFYMSEKEQTCKPCTACKPGEGIVKLKIQQCDWNSDTQCQSCPAGFWSAQTVDNVKCIPCQICEKNQILVRECSPTT
DTLCCPVNNPNCTHEYALPLDYPTYDQESNMSDNGNKPNQMLPIYCSIMGLIIISLLAYVVYKLWKQREASKNAKLSDAYNIGCNKNNLL
DRTTCVDNHHFQHHMISSDLLNHSPQSITEITKEASNNNNNNNNNDLILGHEKEPLLGKSVGLNNSSDCLEQPLTVVPMNILGVICYRLS
QHGWQDLANTMNHNPSKQNTWELQEALLSLLYFFAYQVEHSASNLRVLLTNIKCRIIHMDSPMVINRCSYLVLSATVKIFRSDQQSDHAT
EIYILTLTKYNSKLNSTEYRIRLFSFTYLVL
>Schistosoma_margrebowiei SM_TNFR
MYQTYQSVHSFDAHTKRTITCMYNFKVFIEFLCLTIVWNSVIAVPLIFQSETPEGKTYPTVNTTAQMNNSNYTISSNEYNETVTTTVNSI
EGTGGVVEIQTETCDDPLKEFVSPVRGIPRCCRKCEPGNGMLRLCSNSEDTQCRPCKPGFEFSPFRSATKKCLHCRRCEEIHPLAKTRNE
CTPITDTICQCEKPYYMSEKEQTCKPCTVCKPGEGIVQACGWNSDTQCQSCPAGFWSAQSIDNVKCIPCQSCGKDQVLVKECSSTSDTLC
CPLNNPNCTHELSMYFDYSAYDQESDISDNNNKSNQMLPIYCSIMGLIIISLLCYVVYKLWRQREASKNAKLTDSYNSNKTDLLDRTSCL
DNNHLQHRRISSGFINNNNAHLPNHSPQSTTELNNTINSTPDNDINNHLQFNDIIVGHEKAPLLGKLDHSNSSFSNFEQKPISVIPTNIL
GVICYRLSQHGWQELANIMDLETSKFDQLPSEVTSDLLSAAMEAQNTVESHLKLCNQDNSNTIQSITNNNPKNNLTMTVSMFQYMCLQNT
VNLGQLMNSLQKLNRSDLVALIQQHTGIIKSKKSINHSNEEYKNKTKSIKSKENFQIEN
>Gyrodactylus_salaris TNFR_snap_masked_scf7180006950899
MLKLCTDTEDTLCSACISNVTFSDQASAIGKCQDCSKCNEASSTLLIFTYRIFYFFLDKGQKYTTYKIDENFEVGIACSLTQDIKCKCKS
GFYRENELESCLRCTSCERLNKSVIKECNDINGDSVCGNCDSNQFLEDGKSGNERVCRNCRVCDKDEIVLKNCTSTSNTECCRIDDLVCR
GHIYPKHWFVRTAIAILQDRSTGVNSYNDNYIIIICCTILSLIILSTTLYILYKLLRQYRSGILKIAKRTSLRNERNYQIDALLTNKEGL
HYSQEEKTYQEIKKVKVADIDYAKRTELKEILCRVEDEVKFVTILRVFDNSKFDDIEGWFNNSENRPYLLIKALRRINKKAEAKRIMNIL
KNYNVEK
>Hymenolepis_diminuta TNFR_HDID_0000395701 HDID_contig0001343
MELISRLFSATWLLLFSLQCEFICSLPQLSTIDLNPIQQETCPVANEELISTLNGQLRCCKKCPVGEGMLQLCTNTTQTVCRPCQEGSEF
SLEASATAKCMQCKQCQELHPFARFRKHCTPTSDAVCECVAGYFFIEVHSTCQSCTKCPPGYGAEKPCGWNEDSICSPCPEGTWSSTESA
TEKCLTCKRCKPGQIEMRSCTATQNTLCCPLHNPNCDDNYEDDEFDEMPPATSPHQQQQLGFFQMQVEINSPESTKAPTSNWVSFSEKGI
NHDLNGTLNSMNIQTAFRVEDPKTFQSVGHFSDGSFPQQMAYGDDYPMITIYCSLLGLVILTLLIYVFYKLWQQKLSMEDAKSIEAGVFH
PAFTGIKTTGGKPKSSRLTVSVKDTNDKEHLLGESQQYSYAPQKSIPDHLLTELSQGLAVENHWKQVGTKLGFTEESLQKFEKPKISEDS
GDAISAAKRMLTSWYSSRSSTDSSPLTSLLVVLESTSGTNELARRLKEYLKPSSAVTSTNSSQTSNNQ
>Hymenolepis_microstoma TNFR_HmN_000322000.1
MGLISRLFSAAWILLFSFQFAFTFGLPQLSTIGLDPIQQETCPTTNEELVSTLNGQLRCCKKCPAGEGMLQLCTNTTQTVCRPCQEGSEF
ALEASATAKCMQCKQCQELHPFAKFRKHCTPTSDAVCECVAGYFFIEARSTCQSCTKCPPGYGAEKPCDWNEDSICSPCPKGTWSSTESA
TQKCLTCKKCKPGQIEMRPCTATQNTLCCPLHNPNCDENYEEDEFDDSKSLPGVGHLPENSFPPQFTYGDDYPMITIYCSLLGLVILTLL
IYVFYKLWQQKLSIEDAKNIEAGIFHPAFTGIKTSGGKSKSSKLAVSAKDTNDRQHLLGESQQYSYDPQKSAIPDQLLMELSQGLAVDNR
WKNVGTKLGFNEESLQNFEKPKISEDSGDVISVVKHMLTSWYSSRIYIDPSPLNSLLVVLESAPETNKLARHLKEYLKSSCAINSSTNSS
PISNNQ
>Hymenolepis_nana HN_TNFR
MGLISRLFSATWLLLFSFQIAFTFGLPQLSTIGLDPIQQETCPTINEELVSTLNGQLQCCKKCPAGEGMLQLCTNTTQTVCRPCQEGSEF
AVEASATAKCMQCKQCQELHPFAKFRKHCTPTSDAVCECVAGYFFIEVHSTCQGCTKCPPGYGAEKPCSWNEDSICKPCPEGTWSSTESA
TQKCLTCRKCKPGQIEMRPCTATQNTLCCPLYNPNCDENYVEDEFDDSKSLTGVGQLPENSFPPQFTYGDDYPMITIYCSLLGLVILTLL
IYVFYKLWQQKLSMEDAKSIDAGMFHPAFTGIKASGGKSKSSKSSVSVKDSNDRQHLLGETQQYSYDPQKSGIPDQLLLELSQGLAVDNR
WKHVGTKLGFNEESLQTFEKPKISEESGDAISVVKRMLTSWYSSRICTDPTPLNSLLVVLESSHGTSKLARHLKEYLKSSCAINSSTNSC
PISYNQ
>Macrostomum_lignano TNFR_BOX15_Mlig018038g1
MPRVRAALVKPADGQPQKCRPGTESVGSLCCRPCAKGYGMITKCYRDEATGKFHDTECVPCSSGQMRTFSAAVSALYNCEKCRPCNRPSE
RLVSECTAERDTICPCADGYYRLRGGDCAPCASCPIGQGLADPASCNGSRVADCAPCPAGSFSAPLAGLPNRICRLCATACPPGYQLLPE
TCQRPSGPVCRSEASGLLANATELSPGAVTADSVFRDLQQQQQQQPAEEDSFLRKQQKQPQSRPLSDWKELIDNGNPRPPINLARFNLTQ
VARTEEPVGRHSGGRNDMIPVYCAVLGAIIVSLIVWIVFKYFRSRTYSRKTQQHLPASNALIPPQSPMYPPPRSCQPAALLKRRSVDSGF
GGSEALAASVSSSTRPLKEISDSRFQRLENILSNNPDPAAWKELATELGFSADDVQEFEAQADTLRQSPIRLMLRTWSQRPGATIGLFGR
CLQKAGRKDALILFKELAERQHQQQHQQQHGAGRRQSAQPRQTGQQQQQQLAEEPSLQEMCQV
>Mesocestoides_corti MCOS_contig0000529_18911_27818
MLNTQLLPTLIALLACHEALTLPTATGRTGQHLATSTNSTGLDHIQQETCPNANEEIVLTMSGQLKCCVKCPAGEGMLQLCTNHTQTVCR
TCQEFSEFSPVASATAKCMQCKQCQELHPFAKFRTHCTPTSDAVCECIPGYFFVEAQSTCQSCTKCPPGHGAERPCDWNRDSLCKPCPAG
TWSSSTSATETCQTCRKCKPGQIEMRPCSATHNTLCCPLHEPNCSDTLEMDAIRDEPSQTNRRQATGDQMPDHVAYGDDYPMITVYCSLL
GLVILTLLIYVFYKLWQQHLTAVDAKAGMVEAAGGNALHPAFAELTKSRSVSAATSGHSSLSKQKASAASRPDCVRQHLLSESTQYSSLP
QRPPISSELMEELSQALSADDRWKQVGGMLGYSDEALQRFENSSEHENDDVTKETTGATVAARRMLSSWFASRPSTETNPLESLISVIEL
IPGTANLCVLLKEYSSVKSPPPHPPLGQPH
>Opisthorchis_viverrini TNFR_T265_08108
MNFTKSAFVLSCLMVLAYSSPVNNHSSRESLNGTEGAPKNVQHVNTGNKTVVTEFSEQHLETCPGPMQEFVSPVRGSPRCCRMCGPGTGM
LRLCTDTDDTQCIGCEPGVEFSPTTSATLKCQQCRRCQDIHPLATTRIVCTPTTDTECGCMKGYYMSVNNQTCKACTVCKPNEGVIKSCE
WNADTQCQACPAGFWSASVGDTVKCIPCKTCSENEVVVRTCRENEDALCCPKTNVNCTLSPIFGFAPPRIENETKTVNLTTLTPLETQQP
ADDIWMDGWPKKLTINGSSFYPPVQTAFHIDYTRYEQNGEASDTSSKQNQMLPIYCSIMGFIIVFLLLYVVYKLWKQREAMTNAKLCEVY
TSSGYSTVKLPVNSTQMDSVLNGPCGGDGGGAADHVKSEHISRLTTKHLCGTNRQQERDPLIANFETGASELSYLEIQLGTLQRDVLGMI
CFQLSRSGWREMATNMDIPITSLLGPSANDSEFATQLAQAAQEAKHLILKESTTQNSPDEDTVKASARLLAKLCQQPTANVRVLLTELER
INRSDIIAFISDQLTKVTPSPAIPISSWSASKDPRV
>Schistosoma_haematobium TNFR_MS3_00310
MAYMYNFKVFIEFLCLTIVWNSVIAVPLIFQSETLEGKTYPTVDTIAQMNNSNYTISSNENNETVTTTVSSIEGTGGVVEIQTETCDDPL
KEFVSPVRGIPRCCRKCEPGNGMLRLCSNAEDTQCRPCKPGFEFSPFRSATKKCLHCRRCEEIHPLAKTRNECTPITDTICQCEKPYYMS
EKEQTCKPCTVCKPGEGIVQACGWNSDTQCQSCPAGFWSAQSIDNVKCIPCQSCGKDQVLVKQCSPTSDTLCCPLNNPNCTHELSMYFDY
SAYDQESDISDNNNKSNQMLPIYCSIMGLIIISLLCYVVYKLWRQREASKNAKLTDSYNSNKTDLLDRTSCLDNNHLQHRRISSGFINNN
NNAHLPNHSPQSTTELNNTINSTPDNDINNHLQFNDIIVGHEKAPLLGKLDYSNSSFSNFEQKPISVIPMNILGVICYRLSQHGWQELAN
IMDLETSKFDQLPSEVTSDLLSAAMEAQNTVESHLKVCNQDNSNTIQSITHNNPKNNLTMTVSMFQYMCLQNTVNLGQLMNSLQKLNRSD
LVALIQQHTGIIK
>Schistosoma_mansoni_1 ACS92719.1_Smp_332480.1
MHRIYQFVHSFDAHTKHTITCMHNSKVFIELLCLTIVWNSVIAGPLIFQSETLEGKTYPAVNTSQMNNSNNTISSNENNETVATTVGTIE
GTGDIVEIQTETCDDPLEEFVSPVRGTPRCCRKCEPGNGMLRLCSNTEDTQCRPCKPGFEFSPFRSATKKCLQCRRCEELHPLAKTRNEC
TPVTDTICQCEKPYYMSEKEQTCKPCTVCKPGEGIVQACGWNSDTQCQSCPAGFWSAQSIDNVKCIPCQSCGKDQILVKECSSTSDTLCC
PVNNPNCTHELSMYFDYSAYDQESDISDNNNKSNQMLPIYCSIMGLIIISLLCYVVYKLWRQREASKNAKLADSYNSNKTDLLDRTSCLD
NNHLQHRRISSGFVNNSAHLPNHSPQSANELNNIADSTPDNDINNQLQFNDIIYGHEKAPLLGKLDHSNSSFNNFEQPITVIPMNILGVI
CYRLSQHGWQELASMLDLETSKFDQLPSEITSDLLSATMEAQTTAESHLKQCNQDNSNTIQPITNNNNNNNKNNLTMTVSMFQYMCLQNT
VNLGQLMNSLQKLNSPDLVALIQQQIGIIKSKKTINQSNEEYKTKTKSIKSKENFQIEN
>Schistosoma mansoni_2 peptide_Smp_332480.2
MAPLPVTNNVIVSDTTIRPSELYVKNSKEYDKFDENEMKVLNWQTLLPRSSSDQLENRTYPMHIQTVFRIDDYSAYDQESDISDNNNKSN
QMLPIYCSIMGLIIISLLCYVVYKLWRQREASKNAKLADSYNSNKTDLLDRTSCLDNNHLQHRRISSGFVNNSAHLPNHSPQSANELNNI
ADSTPDNDINNQLQFNDIIYGHEKAPLLGKLDHSNSSFNNFEQPITVIPMNILGVICYRLSQHGWQELASMLDLETSKFDQLPSEITSDL
LSATMEAQTTAESHLKQCNQDNSNTIQPITNNNNNNKNNLTMTVSMFQYMCLQNTVNLGQLMNSLQKLNSPDLVALIQQQIGIIKSKKTI
NQSNEEYKTKTKSIKSKENFQIEN
>Schistosoma mansoni_3 peptide_Smp_332480.3
MHRIYQFVHSFDAHTKHTITCMHNSKVFIELLCLTIVWNSVIAGPLIFQSETLEGKTYPAVNTSQMNNSNNTISSNENNETVATTVGTIE
GTGDIVEIQTETCDDPLEEFVSPVRGTPRCCRKCEPGNGMLRLCSNTEDTQCRPCKPGFEFSPFRSATKKCLQCRRCEELHPLAKTRNEC
TPVTDTICQCEKPYYMSEKEQTCKPCTVCKPGEGIVQACGWNSDTQCQSCPAGFWSAQSIDNVKCIPCQSCGKDQILVKECSSTSDTLCC
PVNNPNCTHELSMYFGKITKII
> Schistosoma rodhaini_TNFR
MYRIYQFVHSFDAHTKHTITCMHNSKLFIELLCLTIVWNSVIAGPLIFQSEILEGKIYPPVNTSQINNSNNTISXXXXXXXXXXXXXXGNENNETVATTVGTTEGTGDIVEIQTETCDDP
LEEFVSPVRGTPRCCRKCEPGNGMLRLCSNTEDTQCRPCKPGFEFSPFRSATKKCLQCRRCEELHPLAKTRNECTPVTDTICQCEKPYYMSEKEQTCKPCTVCKPGEGIVQACGWNSDTQ
CQSCPAGFWSAQSIDNVKCIPCQSCGKDQILVKECSSTSDTLCCPVNNPNCTHELSMYFDYSAYDQESDISDNNNKSNQMLPIYCSIMGLIIISLLCYVVYKLWRQREASKNSKLTDSYN
SNKTDLLDRTSCLDHNHLQHRRISSGFVNNNAHLPNNSPQSATELNNTVDSTPDNDINNHLQFNDIIVGHEKAPLLGKLDHSNSSFNNFEQQPITVIPMNILGVICYRLSQHGWQELVNI
LDLETSKFDHLPSEITSDLLSATMGAQTTAESHLKQCNQDNSNTIQPITNNNNNNLTMTVSMFQYMCLQNTVNLGQLMNSLQKLNRPDLVSLIQQQIGIIKSKKTINQSNEEYKTKTKSI
KSKENFQIEN
>Schistosoma_bovis SBOVIS_1435_154470_219795
MYQTYQSVHSFDAHTKSTMAYMYNFKVFIEFLCLTIVWNSVIAVPLIFQSETLEGKTYPTVDTIAQMNNSNYTISSNENNETVTTTVSSI
EGTGGVVEIQTETCDDPLKEFVSPVRGIPRCCRKCEPGNGMLRLCSNAEDTQCRPCKPGFEFSPFRSATKKCLHCRRCEEIHPLAKTRNE
CTPITDTICQCEKPYYMSEKEQTCKPCTVCKPGEGIVQACGWNSDTQCQSCPAGFWSAQSIDNVKCIPCQSCGKDQVLVKQCSPTSDTLC
CPLNNPNCTHELSMYFDYSAYDQESDISDNNNKSNQMLPIYCSIMGLIIISLLCYVVYKLWRQREASKNAKLTDSYNSNKTDLLDRTSCL
DNNHLQHRRISSGFINNNNNAHLPNHSPQSTTELNNTINSTPDNDINNHLQFNDIIVGHEKAPLLGKLDHSNSSFSNFEQKPISVIPMNI
LGVICYRLSQHGWQELANIMDLETSKFDQLPSEVTSDLLSAAMEAQNTVESHLKLCNQDNSNTIQSITNNNPKNNLTMTVSMFQYMCLQN
TVNLGQLMNSLQKLNRSDLVALIQQHTGIIKSKKSINHSNEEYKDKTKSMKSKENFQIEN
>Opisthorchis_felineus_1 CRM22_004569.1
MHLSTPATSPLPSALPKTGNETKTVSLTTMTPVETQPPADDIWMDGWPKKLTINGSSFYPPVQTAFHIGDYTRYEQNGEASDTSSKQNQM
LPIYCSIMGFIIVFLLLYVVYKLWKQREAMTNAKLCEVYTSSGYSTVKLPVNSAQMDSVLNGPCDGDGGGAADHVKSENISRLTTKHLCG
ANRQQERDPLIANFETGANELSYLEIQLVTLQRDVLGMICFQLSRSGWREMATNMDIPTTSLLGPSANDSEFATQLAQAAQEAKHLILKE
STTQNSPDEDTIKASARLLAKLCQQPTANVRVLLTELERINRGDIVAFISDKLTSSPAIPISPWSATKDPRV
>Opisthorchis_felineus_2 CRM22_004569.2
MKSGDMNSNKLAFVLSCLLALAYASPVNNHSSRESLNGTEDAPKKVQYVNVGNKTVVTEFSEQHLETCPGPMEEFVSPVRGSPRCCRMCG
PGTGMLRLCTDADDTQCIGCEPGVEFSPTTSATLKCQQCRRCQDIHPLATTRIVCTPTTDTECGCMKGYYMSVNNQTCKACTVCKPNEGV
IRPCEWNADTQCQACPAGFWSASVGDTVKCIPCKTCAENEVMVRNCRENEDALCCPKTNVNCTLSPVFGFDYTRYEQNGEASDTSSKQNQ
MLPIYCSIMGFIIVFLLLYVVYKLWKQREAMTNAKLCEVYTSSGYSTVKLPVNSAQMDSVLNGPCDGDGGGAADHVKSENISRLTTKHLC
GANRQQERDPLIANFETGANELSYLEIQLVTLQRDVLGMICFQLSRSGWREMATNMDIPTTSLLGPSANDSEFATQLAQAAQEAKHLILK
ESTTQNSPDEDTIKASARLLAKLCQQPTANVRVLLTELERINRGDIVAFISDKLTSSPAIPISPWSATKDPRV
>Fasciola_hepatica maker_scaffold10x_1600_pilon_snap_gene_0_2_mRNA_1
MLQTNQFVLAWLLSVVFVLSRVISLPVEVESGKGENSVTTLLNVTNSTGEMEPHALHPLAKTRTPCTPTVNTECECVADFYWSLPGQTCK
PCTKCKPNEGVVKPCTWNTDTQCQACPSGFWSATTEDSVKCVPCQTCTGDQVVVKECSLSSDTVCCPKTNQNCTITDAFAYEYAASDPRD
AGSSSSGDVVTKQNQMLPIYCSIMGMIIISLLLYVIYKLWKQREAMANAKLSEVFANGTANGLDKALIRSPNVTIGSAAAASPPIGPVLV
TVPEATTAIPTEGTYDQMHHHTQSPVSETHSHGRRSGRKVRDPHEVSTNSEKLPLISGAQTSLTDQDYMEKPLNSIPRNTLGFVCYSLAQ
NGWRDLAIATGLGSDHLDQLDQMKSDKRIQWPIPEDLFQAAQCAKSLESAGGVPPSEQDLMGAVLTVGKLMERPDMNVHTFCTALEKSTR
LDLVSMLTKSNCPASNGS
>Taenia_multiceps Tm1G005568
MSILLLIWTLISSFWCSALPQALHQPLNSTQLDPIQQETCPSANEELVSTLDGPLRCCNKCPPGEGMLQLCTNQTQTVCRPCQEGSEFSL
EASATAKCMQCKQCQELHPFAKFRQHCTPTSDAVCECVSGYFFIEALSTCQSCTKCPPGQGAEKPCGWNENTVCKPCAEGTWSSTDSATD
ICQTCRRCKPGQIEMRPCTATQNTLCCPLHNPNCEDTFEEEELDEPKSIQSQGKCTDDQAASQLAYGDDYPMITIYCSLLGLVILTLLIY
VFYKLWQQRLSAEDAKTIEADVCYPAFTGLKSGRDKLRSSKISALSKDTTDRQHLLGGSQQYSYPPQNPTIHEALLTELSQGLAVENRWK
HVGGLLGFNEESLQNFEKVGASDETSNPVDSAAVATRLMLTSWYSARAATDPNPLTSLLMVLERTPSTGHLCRCLKEYIKQSSTSSPYAM
PPTQPPLQLPTSAISPEAQNTSNH
>Echinostoma_caproni ECPE_0001015401_mRNA_1
MCDYAASYPHDSDSSASGDVVIKQNQMLPIYCSIMGMIIISLLLYVVYKLWKQREAMASAKLSEVFANGTNGMDKALIRTPPPPGATNTT
SGPSPTVVAVTEATHPSGMTNLGAVEGHHYDDELHHHHHAHSQCGTETRSHTKRSGHKARDSHTSTVPEKHPLIPNAKSSSTERDYLEQP
VNVVVPQNTLGFVCYSLAQNGWRELAVTTGFNSTDLDQLDQLTSEQRTPWPLPDNLLQAARDAKSHESGAPHSELELTQAVLVVSKLLEQ
QDMTFGTFLTALGQSNRSDLVTMLASTNGS
>Schistocephalus_solidus SSLN_0000762801_mRNA_1
MAPLERVLPVADLEGHANNSMEELSSTLAKSQSDWVVFSELGPSTDLNVTFQNMKIQTSFRLQDNPPESQPVDVSQKPSEDYPMITIYCS
LLGLIIITLLLYVVYKLWQQHLVSGDFKVASNETPNRQGLFGGLADCNKLRKAHTDHAGETISEKDGLLMDDSSVSTYNNERPASSLPPY
VLSRLAEEIVRNGQWKSIGSQLGFTEENLHEFEVAAAAAAAAAAPTTNAEPGKYEHTVDVNAAYHMLTTWVSRPGSKVGTLQQTVCQSLA
AGCDTSLCRLFDPTFCPPAGWSPSESVGDGRGPPAYSPADVPM
>Spirometra_erinaceieuropaei SPER_0001928601_mRNA_1.1
MITVYCSLLGLIIITLLLYIVYKLWQQHLVSGDFKVASNETSRSQRLFEGFTGCNKLHKAAEISRAHTDQSGETISEKDGLLVDDSSMSN
CE
>Spirometra_TNFR.2
MITVYCSLLGLIIITLLLYIVYKLWQQHLVSGDFKVASNETSRSQRLFEGFTGCNKLHKAAEISRAHTDQSGETISEKDGLLVDDSSMSN
CE
