# Supplementary material for: The evolution of TNF signaling in platyhelminths suggests the cooptation of TNF receptor in the host-parasite interplay
Source: Parasit Vectors. 2020 Sep 25;13:491. doi: 10.1186/s13071-020-04370-1 (PMC7519573; doi:10.1186/s13071-020-04370-1)
Supplement: Supplementary file 6 — Additional file 6: Table S3. BLASTp results of alignments between human TNFR and platyhelminth TNFR homologs. [file 13071_2020_4370_MOESM6_ESM.xlsx]

## Sheet: Plan1
Additional file 6: Table S3 . BLASTp results of alignments between human TNFR and platyhelminth TNFR homologs.
qseqid	sseqid	pident	nident	ppos	positive	qlen	slen	length	qstart	qend	sstart	send	mismatch	gaps	gapopen	evalue	bitscore	qcov	scov
E_granulosus	NGFR_TNR16_HUMAN	28443	95	41.62	139	488	427	334	47	357	43	367	207	32	9	9.44e-30	111	57.17	68.62
E_granulosus	RANK_TNR11_HUMAN	33083	44	48.87	65	488	616	133	46	178	45	175	87	2	2	2.97e-16	71.6	26.84	20.94
E_granulosus	DR6_TNR21_HUMAN	30909	51	45.45	75	488	655	165	38	199	57	214	104	10	6	9.13e-15	67	31.15	22.6
E_granulosus	OX40_TNR4_HUMAN	33333	37	49.55	55	488	277	111	46	156	41	143	66	8	3	6.28e-14	62.8	21.11	34.3
E_granulosus	OX40_TNR4_HUMAN	36364	24	56.06	37	488	277	66	133	196	43	107	39	3	2	2.43e-06	39.3	12.5	22.38
E_granulosus	TNF-R2_TNR1B_HUMAN	32278	51	47.47	75	488	461	158	47	194	53	206	93	14	7	1.26e-13	63.2	27.46	30.37
E_granulosus	TNF-R2_TNR1B_HUMAN	29464	33	44.64	50	488	461	112	94	198	54	163	70	9	5	7.18e-06	38.5	19.67	21.91
E_granulosus	OPG_TR11B_HUMAN	31579	48	48.03	73	488	401	152	48	196	41	185	94	10	6	1.4e-13	62.8	28.48	33.67
E_granulosus	LTB-R_TNR3_HUMAN	31613	49	43.23	67	488	435	155	47	196	58	210	99	7	5	1.26e-12	59.7	29.3	33.56
E_granulosus	LTB-R_TNR3_HUMAN	33766	26	50.65	39	488	435	77	122	196	50	124	47	4	2	1.78e-08	46.6	14.55	16.32
E_granulosus	FAS_TNF6_HUMAN	31429	55	49.14	86	488	335	175	2	164	7	173	100	20	9	1.41e-12	59.3	29.3	43.88
E_granulosus	FAS_TNF6_HUMAN	40.26	31	50.65	39	488	335	77	127	196	53	127	37	9	6	3.16e-06	39.3	12.5	19.7
E_granulosus	HVEM_TNF14_HUMAN	30435	42	50.72	70	488	283	138	47	178	53	185	85	11	5	3.05e-12	57.8	24.8	43.11
E_granulosus	HVEM_TNF14_HUMAN	26214	54	40.78	84	488	283	206	94	280	54	257	131	21	10	1.5e-07	43.1	34.02	64.66
E_granulosus	HVEM_TNF14_HUMAN	32353	22	50	34	488	283	68	131	196	52	119	44	2	1	2.81e-06	39.3	13.11	23.32
E_granulosus	DCR3_TNF6B_HUMAN	29605	45	48.68	74	488	300	152	48	196	49	193	97	10	6	5.65e-11	53.9	28.48	45
E_granulosus	CD40_TNR5_HUMAN	26.19	44	46.43	78	488	277	168	31	197	23	186	119	5	4	1.36e-10	52.4	33.2	57.4
E_granulosus	TRAIL-R3_TR10C_HUMAN	32432	24	50	37	488	259	74	68	140	65	135	46	4	2	4.95e-08	44.7	14.14	25.87
E_granulosus	CD30_TNR8_HUMAN	37931	33	49.43	43	488	595	87	116	198	68	151	47	7	5	9.12e-07	41.2	15.57	12.94
E_granulosus	CD30_TNR8_HUMAN	30833	37	42.5	51	488	595	120	46	161	43	156	73	10	4	7.18e-06	38.5	21.72	17.48
E_granulosus	TNF-R1_TNR1A_HUMAN	28409	25	53.41	47	488	455	88	112	196	41	125	57	6	4	2.85e-06	39.7	16.19	17.36
E_granulosus	TRAIL-R4_TR10D_HUMAN	29213	26	46.07	41	488	386	89	69	155	96	181	58	5	3	4.06e-06	38.9	16.8	20.98
E_granulosus	CD27_HUMAN	27957	26	43.01	40	488	260	93	47	138	39	122	57	10	3	4.42e-06	38.5	16.8	28.46
E_granulosus	TRAIL-R2_TR10B_HUMAN	35294	24	51.47	35	488	440	68	130	196	113	178	41	3	3	6.35e-06	38.5	13.11	14.32
E_granulosus	TRAIL-R2_TR10B_HUMAN	35938	23	50	32	488	440	64	172	225	113	170	25	16	3	7.42e-06	38.5	7.79	9.55
E_multilocularis_1	NGFR_TNR16_HUMAN	30252	72	43.28	103	367	427	238	47	266	43	275	143	23	6	1.51e-26	100	53.68	49.18
E_multilocularis_1	RANK_TNR11_HUMAN	32331	43	49.62	66	367	616	133	46	178	45	175	88	2	2	1.12e-15	68.9	35.69	20.94
E_multilocularis_1	DR6_TNR21_HUMAN	32867	47	46.15	66	367	655	143	38	178	57	192	87	9	5	3.74e-14	63.9	35.97	19.39
E_multilocularis_1	HVEM_TNF14_HUMAN	28161	49	48.28	84	367	283	174	10	179	20	186	114	11	6	4.17e-14	62.8	43.32	55.12
E_multilocularis_1	HVEM_TNF14_HUMAN	34848	23	50	33	367	283	66	133	196	54	119	41	2	1	5.79e-06	37.7	16.89	22.61
E_multilocularis_1	OX40_TNR4_HUMAN	33333	37	49.55	55	367	277	111	46	156	41	143	66	8	3	4.81e-14	62.4	28.07	34.3
E_multilocularis_1	OX40_TNR4_HUMAN	39394	26	56.06	37	367	277	66	133	196	43	107	37	3	2	5.71e-07	40.8	16.62	22.38
E_multilocularis_1	TNF-R2_TNR1B_HUMAN	28723	54	44.68	84	367	461	188	47	224	53	225	109	25	8	7.96e-14	62.8	41.69	32.1
E_multilocularis_1	OPG_TR11B_HUMAN	32836	44	48.51	65	367	401	134	48	179	41	167	81	9	5	2.21e-13	61.2	33.51	29.43
E_multilocularis_1	FAS_TNF6_HUMAN	36885	45	49.18	60	367	335	122	47	163	59	172	64	13	6	7.34e-13	59.3	28.34	30.15
E_multilocularis_1	CD40_TNR5_HUMAN	27381	46	45.24	76	367	277	168	31	197	23	186	117	5	4	5.97e-11	53.1	44.14	57.4
E_multilocularis_1	DCR3_TNF6B_HUMAN	32.09	43	47.76	64	367	300	134	48	179	49	175	82	9	5	6.68e-11	53.1	33.51	39.33
E_multilocularis_1	LTB-R_TNR3_HUMAN	30968	48	40.65	63	367	435	155	47	196	58	210	100	7	5	7.52e-11	53.5	38.96	33.56
E_multilocularis_1	LTB-R_TNR3_HUMAN	31507	23	50.68	37	367	435	73	122	192	50	120	46	4	2	1.51e-06	40	18.26	15.4
E_multilocularis_1	TRAIL-R3_TR10C_HUMAN	32432	24	50	37	367	259	74	68	140	65	135	46	4	2	4.64e-08	44.3	18.8	25.87
E_multilocularis_1	TRAIL-R4_TR10D_HUMAN	29091	32	44.55	49	367	386	110	68	174	95	201	72	6	4	1.34e-06	40	27.52	26.17
E_multilocularis_1	CD30_TNR8_HUMAN	28931	46	41.51	66	367	595	159	46	195	43	194	97	16	6	3.28e-06	38.9	36.51	22.86
E_multilocularis_1	CD27_HUMAN	26549	30	41.59	47	367	260	113	27	138	24	122	68	15	4	4.47e-06	38.1	26.43	32.31
E_multilocularis_1	TRAIL-R2_TR10B_HUMAN	39344	24	54.1	33	367	440	61	130	189	113	171	34	3	3	8.84e-06	37.4	15.53	12.73
E_multilocularis_2	NGFR_TNR16_HUMAN	27027	100	39.73	147	463	427	370	47	392	43	390	224	46	12	1.17e-27	105	64.79	70.73
E_multilocularis_2	RANK_TNR11_HUMAN	32331	43	49.62	66	463	616	133	46	178	45	175	88	2	2	1.48e-15	69.3	28.29	20.94
E_multilocularis_2	DR6_TNR21_HUMAN	32867	47	46.15	66	463	655	143	38	178	57	192	87	9	5	4e-14	64.7	28.51	19.39
E_multilocularis_2	HVEM_TNF14_HUMAN	28977	51	48.3	85	463	283	176	10	179	20	186	110	15	7	4.72e-14	63.2	33.48	53.71
E_multilocularis_2	HVEM_TNF14_HUMAN	33824	23	50	34	463	283	68	131	196	52	119	43	2	1	5.88e-06	38.1	13.82	23.32
E_multilocularis_2	OX40_TNR4_HUMAN	33333	37	49.55	55	463	277	111	46	156	41	143	66	8	3	5.22e-14	62.8	22.25	34.3
E_multilocularis_2	OX40_TNR4_HUMAN	39394	26	56.06	37	463	277	66	133	196	43	107	37	3	2	5.59e-07	41.2	13.17	22.38
E_multilocularis_2	TNF-R2_TNR1B_HUMAN	32258	50	48.39	75	463	461	155	47	191	53	203	91	14	7	7.65e-14	63.5	28.29	29.72
E_multilocularis_2	OPG_TR11B_HUMAN	32836	44	48.51	65	463	401	134	48	179	41	167	81	9	5	3.57e-13	61.2	26.57	29.43
E_multilocularis_2	FAS_TNF6_HUMAN	31677	51	42.86	69	463	335	161	47	184	59	211	79	31	7	5.63e-13	60.1	23.11	36.42
E_multilocularis_2	LTB-R_TNR3_HUMAN	30968	48	40.65	63	463	435	155	47	196	58	210	100	7	5	6.95e-11	54.3	30.89	33.56
E_multilocularis_2	LTB-R_TNR3_HUMAN	31507	23	50.68	37	463	435	73	122	192	50	120	46	4	2	1.42e-06	40.4	14.47	15.4
E_multilocularis_2	DCR3_TNF6B_HUMAN	32.09	43	47.76	64	463	300	134	48	179	49	175	82	9	5	8.48e-11	53.1	26.57	39.33
E_multilocularis_2	CD40_TNR5_HUMAN	27381	46	45.24	76	463	277	168	31	197	23	186	117	5	4	1.21e-10	52.8	34.99	57.4
E_multilocularis_2	TRAIL-R3_TR10C_HUMAN	32432	24	50	37	463	259	74	68	140	65	135	46	4	2	3.26e-08	45.1	14.9	25.87
E_multilocularis_2	TRAIL-R4_TR10D_HUMAN	29358	32	44.95	49	463	386	109	69	174	96	201	71	6	4	1.72e-06	40	21.6	25.91
E_multilocularis_2	CD27_HUMAN	26549	30	41.59	47	463	260	113	27	138	24	122	68	15	4	3.81e-06	38.5	20.95	32.31
E_multilocularis_2	CD30_TNR8_HUMAN	30894	38	42.28	52	463	595	123	46	164	43	159	75	10	4	5.11e-06	38.9	23.54	17.98
E_multilocularis_2	TRAIL-R2_TR10B_HUMAN	39344	24	54.1	33	463	440	61	130	189	113	171	34	3	3	6.39e-06	38.5	12.31	12.73
E_canadensis	NGFR_TNR16_HUMAN	28412	102	41.5	149	488	427	359	27	362	29	369	216	41	12	1.52e-29	111	60.45	70.26
E_canadensis	RANK_TNR11_HUMAN	32331	43	48.12	64	488	616	133	46	178	45	175	88	2	2	3.04e-15	68.6	26.84	20.94
E_canadensis	DR6_TNR21_HUMAN	30909	51	45.45	75	488	655	165	38	199	57	214	104	10	6	7.6e-15	67.4	31.15	22.6
E_canadensis	OX40_TNR4_HUMAN	33333	37	49.55	55	488	277	111	46	156	41	143	66	8	3	6.28e-14	62.8	21.11	34.3
E_canadensis	OX40_TNR4_HUMAN	36364	24	56.06	37	488	277	66	133	196	43	107	39	3	2	1.14e-06	40.4	12.5	22.38
E_canadensis	OPG_TR11B_HUMAN	31579	48	48.68	74	488	401	152	48	196	41	185	94	10	6	6.89e-14	63.5	28.48	33.67
E_canadensis	LTB-R_TNR3_HUMAN	31613	49	43.23	67	488	435	155	47	196	58	210	99	7	5	6.8e-13	60.5	29.3	33.56
E_canadensis	LTB-R_TNR3_HUMAN	33766	26	50.65	39	488	435	77	122	196	50	124	47	4	2	8.47e-09	47.8	14.55	16.32
E_canadensis	FAS_TNF6_HUMAN	36585	45	49.59	61	488	335	123	47	164	59	173	65	13	6	1.05e-12	59.7	21.52	30.45
E_canadensis	FAS_TNF6_HUMAN	40.26	31	50.65	39	488	335	77	127	196	53	127	37	9	6	2.41e-06	39.7	12.5	19.7
E_canadensis	HVEM_TNF14_HUMAN	28.75	46	48.12	77	488	283	160	10	163	20	171	100	14	6	1.1e-12	58.9	28.69	48.76
E_canadensis	HVEM_TNF14_HUMAN	26214	54	41.26	85	488	283	206	94	280	54	257	131	21	10	7.97e-08	43.9	34.02	64.66
E_canadensis	HVEM_TNF14_HUMAN	32353	22	51.47	35	488	283	68	131	196	52	119	44	2	1	1.29e-06	40.4	13.11	23.32
E_canadensis	TNF-R2_TNR1B_HUMAN	31646	50	46.84	74	488	461	158	47	194	53	206	94	14	7	1.4e-12	59.7	27.46	30.37
E_canadensis	TNF-R2_TNR1B_HUMAN	29464	33	45.54	51	488	461	112	94	198	54	163	70	9	5	3.71e-06	39.3	19.67	21.91
E_canadensis	CD40_TNR5_HUMAN	28667	43	48	72	488	277	150	31	179	23	168	102	5	4	1.27e-10	52.8	29.51	50.9
E_canadensis	DCR3_TNF6B_HUMAN	28947	44	48.03	73	488	300	152	48	196	49	193	98	10	6	4.32e-10	51.2	28.48	45
E_canadensis	TRAIL-R3_TR10C_HUMAN	30588	26	49.41	42	488	259	85	68	150	65	146	54	5	3	2.9e-08	45.4	15.98	29.73
E_canadensis	TRAIL-R3_TR10C_HUMAN	30.12	25	51.81	43	488	259	83	117	196	69	149	53	5	3	2.72e-06	39.3	15.37	29.34
E_canadensis	TRAIL-R4_TR10D_HUMAN	29213	26	47.19	42	488	386	89	69	155	96	181	58	5	3	2e-06	40	16.8	20.98
E_canadensis	TNF-R1_TNR1A_HUMAN	28409	25	53.41	47	488	455	88	112	196	41	125	57	6	4	2.21e-06	40	16.19	17.36
E_canadensis	CD30_TNR8_HUMAN	36782	32	49.43	43	488	595	87	116	198	68	151	48	7	5	3.96e-06	39.3	15.57	12.94
E_canadensis	CD27_HUMAN	27957	26	43.01	40	488	260	93	47	138	39	122	57	10	3	5.53e-06	38.1	16.8	28.46
E_canadensis	TRAIL-R2_TR10B_HUMAN	35938	23	50	32	488	440	64	172	225	113	170	25	16	3	7.69e-06	38.1	7.79	9.55
T_solium	NGFR_TNR16_HUMAN	27688	103	40.32	150	474	427	372	57	403	43	390	220	49	11	2.78e-31	115	62.87	70.02
T_solium	RANK_TNR11_HUMAN	35338	47	48.87	65	474	616	133	56	188	45	175	84	2	2	2.96e-17	74.7	27.64	20.94
T_solium	TNF-R2_TNR1B_HUMAN	33544	53	48.73	77	474	461	158	57	204	53	206	91	14	7	1.72e-15	68.9	28.27	30.37
T_solium	OPG_TR11B_HUMAN	32895	50	48.68	74	474	401	152	58	206	41	185	92	10	6	3.72e-15	67.4	29.32	33.67
T_solium	FAS_TNF6_HUMAN	31694	58	49.73	91	474	335	183	4	174	1	173	103	22	10	5.14e-15	66.6	31.43	45.07
T_solium	FAS_TNF6_HUMAN	40.26	31	50.65	39	474	335	77	137	206	53	127	37	9	6	5.82e-06	38.5	12.87	19.7
T_solium	OX40_TNR4_HUMAN	34234	38	50.45	56	474	277	111	56	166	41	143	65	8	3	5.6e-15	65.9	21.73	34.3
T_solium	OX40_TNR4_HUMAN	37879	25	56.06	37	474	277	66	143	206	43	107	38	3	2	1.07e-06	40.4	12.87	22.38
T_solium	DR6_TNR21_HUMAN	30303	50	44.85	74	474	655	165	48	209	57	214	105	10	6	6.12e-14	64.3	32.07	22.6
T_solium	HVEM_TNF14_HUMAN	33058	40	52.07	63	474	283	121	57	173	53	171	75	6	3	1.5e-13	61.6	23.42	39.93
T_solium	HVEM_TNF14_HUMAN	26809	63	38.3	90	474	283	235	104	299	54	278	123	49	12	8.51e-09	47	31.01	62.19
T_solium	HVEM_TNF14_HUMAN	35294	24	51.47	35	474	283	68	141	206	52	119	42	2	1	1.79e-07	43.1	13.5	23.32
T_solium	LTB-R_TNR3_HUMAN	31613	49	42.58	66	474	435	155	57	206	58	210	99	7	5	2.6e-12	58.5	30.17	33.56
T_solium	LTB-R_TNR3_HUMAN	36364	28	51.95	40	474	435	77	132	206	50	124	45	4	2	1.52e-09	50.1	14.98	16.32
T_solium	DCR3_TNF6B_HUMAN	30921	47	49.34	75	474	300	152	58	206	49	193	95	10	6	3.3e-12	57.8	29.32	45
T_solium	CD40_TNR5_HUMAN	31783	41	50.39	65	474	277	129	56	183	36	162	85	3	3	5.77e-12	56.6	26.37	44.77
T_solium	TRAIL-R3_TR10C_HUMAN	32432	24	50	37	474	259	74	78	150	65	135	46	4	2	4.75e-08	44.7	14.56	25.87
T_solium	TRAIL-R3_TR10C_HUMAN	30.12	25	51.81	43	474	259	83	127	206	69	149	53	5	3	1.8e-06	39.7	15.82	29.34
T_solium	TNF-R1_TNR1A_HUMAN	30682	27	54.55	48	474	455	88	122	206	41	125	55	6	4	3.48e-07	42.4	16.67	17.36
T_solium	TNF-R1_TNR1A_HUMAN	28467	39	41.61	57	474	455	137	57	189	58	186	86	12	7	2.11e-06	40	25.53	25.71
T_solium	TRAIL-R2_TR10B_HUMAN	33333	34	44.12	45	474	440	102	146	236	81	171	46	22	5	5.38e-07	42	14.56	15.68
T_solium	TRAIL-R2_TR10B_HUMAN	36765	25	52.94	36	474	440	68	140	206	113	178	40	3	3	1.54e-06	40.4	13.5	14.32
T_solium	CD30_TNR8_HUMAN	37931	33	48.28	42	474	595	87	126	208	68	151	47	7	5	1.17e-06	40.8	16.03	12.94
T_solium	CD30_TNR8_HUMAN	31667	38	42.5	51	474	595	120	56	171	43	156	72	10	4	4.29e-06	39.3	22.36	17.48
T_solium	TRAIL-R4_TR10D_HUMAN	28889	26	45.56	41	474	386	90	78	165	95	181	59	5	3	2.71e-06	39.7	17.51	21.24
T_solium	CD27_HUMAN	27957	26	43.01	40	474	260	93	57	148	39	122	57	10	3	3.28e-06	38.9	17.3	28.46
T_asiatica	NGFR_TNR16_HUMAN	29191	101	41.04	142	474	427	346	57	376	43	376	207	38	11	4.83e-30	112	59.49	69.32
T_asiatica	RANK_TNR11_HUMAN	35821	48	50.75	68	474	616	134	56	188	45	175	82	4	3	1.97e-17	75.1	27.22	20.62
T_asiatica	TNF-R2_TNR1B_HUMAN	33544	53	47.47	75	474	461	158	57	204	53	206	91	14	6	7.97e-16	69.7	28.27	30.37
T_asiatica	TNF-R2_TNR1B_HUMAN	27068	36	42.11	56	474	461	133	104	229	54	184	88	9	5	3.21e-06	39.3	24.68	26.46
T_asiatica	OPG_TR11B_HUMAN	31788	48	47.68	72	474	401	151	58	206	41	185	95	8	5	1.97e-15	68.2	29.75	34.16
T_asiatica	OX40_TNR4_HUMAN	34234	38	48.65	54	474	277	111	56	166	41	143	65	8	3	2.2e-14	63.9	21.73	34.3
T_asiatica	OX40_TNR4_HUMAN	37879	25	56.06	37	474	277	66	143	206	43	107	38	3	2	1.07e-06	40.4	12.87	22.38
T_asiatica	HVEM_TNF14_HUMAN	33058	40	52.89	64	474	283	121	57	173	53	171	75	6	3	6.77e-14	62.8	23.42	39.93
T_asiatica	HVEM_TNF14_HUMAN	26809	63	38.72	91	474	283	235	104	299	54	278	123	49	12	3.4e-09	48.1	31.01	62.19
T_asiatica	HVEM_TNF14_HUMAN	35294	24	51.47	35	474	283	68	141	206	52	119	42	2	1	1.89e-07	42.7	13.5	23.32
T_asiatica	FAS_TNF6_HUMAN	31667	57	46.67	84	474	335	180	4	174	1	173	107	16	8	7.49e-14	63.2	32.7	46.87
T_asiatica	DR6_TNR21_HUMAN	29697	49	43.64	72	474	655	165	48	209	57	214	106	10	6	7.9e-13	60.8	32.07	22.6
T_asiatica	CD40_TNR5_HUMAN	31783	41	49.61	64	474	277	129	56	183	36	162	85	3	3	5.13e-12	57	26.37	44.77
T_asiatica	LTB-R_TNR3_HUMAN	31613	49	41.94	65	474	435	155	57	206	58	210	99	7	5	6.56e-12	57.4	30.17	33.56
T_asiatica	DCR3_TNF6B_HUMAN	29801	45	47.02	71	474	300	151	58	206	49	193	98	8	5	1.85e-11	55.5	29.75	45.67
T_asiatica	TRAIL-R3_TR10C_HUMAN	32432	24	48.65	36	474	259	74	78	150	65	135	46	4	2	1.33e-07	43.1	14.56	25.87
T_asiatica	TRAIL-R3_TR10C_HUMAN	30.12	25	51.81	43	474	259	83	127	206	69	149	53	5	3	2.11e-06	39.7	15.82	29.34
T_asiatica	TNF-R1_TNR1A_HUMAN	30682	27	53.41	47	474	455	88	122	206	41	125	55	6	4	1.03e-06	41.2	16.67	17.36
T_asiatica	TNF-R1_TNR1A_HUMAN	28467	39	41.61	57	474	455	137	57	189	58	186	86	12	7	1.53e-06	40.4	25.53	25.71
T_asiatica	CD30_TNR8_HUMAN	37931	33	48.28	42	474	595	87	126	208	68	151	47	7	5	1.19e-06	40.8	16.03	12.94
T_asiatica	CD30_TNR8_HUMAN	31933	38	42.86	51	474	595	119	56	170	43	155	71	10	4	3.83e-06	39.3	22.15	17.31
T_asiatica	TRAIL-R2_TR10B_HUMAN	36765	25	52.94	36	474	440	68	140	206	113	178	40	3	3	1.57e-06	40.4	13.5	14.32
T_asiatica	TRAIL-R2_TR10B_HUMAN	32353	33	44.12	45	474	440	102	146	236	81	171	47	22	5	2.17e-06	40	14.56	15.68
T_asiatica	TRAIL-R1_TR10A_HUMAN	27103	29	43.93	47	474	468	107	116	218	137	241	72	6	4	8.85e-06	38.1	20.46	21.15
S_japonicum	NGFR_TNR16_HUMAN	25.63	61	42.86	102	598	427	238	121	334	43	275	148	29	4	4.66e-25	98.6	30.94	47.78
S_japonicum	NGFR_TNR16_HUMAN	29787	28	42.55	40	598	427	94	97	190	100	189	62	4	2	5.22e-06	39.3	15.05	20.14
S_japonicum	CD40_TNR5_HUMAN	31.21	49	51.59	81	598	277	157	120	272	36	188	100	8	5	1.77e-14	64.7	24.25	52.35
S_japonicum	FAS_TNF6_HUMAN	32759	38	53.45	62	598	335	116	116	229	54	166	73	5	4	8.18e-14	63.5	18.23	32.24
S_japonicum	OPG_TR11B_HUMAN	30496	43	50.35	71	598	401	141	122	261	41	175	91	7	4	1.23e-13	63.2	22.24	31.92
S_japonicum	RANK_TNR11_HUMAN	33083	44	44.36	59	598	616	133	120	252	45	175	87	2	2	1.67e-12	60.1	21.91	20.94
S_japonicum	HVEM_TNF14_HUMAN	29752	36	47.11	57	598	283	121	121	237	53	171	79	6	3	1.26e-11	56.2	18.56	39.93
S_japonicum	OX40_TNR4_HUMAN	36.17	34	48.94	46	598	277	94	120	213	41	131	57	3	2	1.99e-11	55.5	15.22	31.77
S_japonicum	TNF-R2_TNR1B_HUMAN	24.46	68	40.29	112	598	461	278	121	361	53	320	163	47	12	2.85e-09	49.7	32.44	47.94
S_japonicum	TNF-R1_TNR1A_HUMAN	30137	44	46.58	68	598	455	146	121	262	58	195	90	12	7	4.07e-09	49.3	21.74	27.69
S_japonicum	CD27_HUMAN	33333	31	44.09	41	598	260	93	121	212	39	122	52	10	3	6.47e-09	47.8	13.71	28.46
S_japonicum	DCR3_TNF6B_HUMAN	29139	44	44.37	67	598	300	151	122	270	49	193	99	8	5	1.17e-08	47	23.58	45.67
S_japonicum	DR6_TNR21_HUMAN	27815	42	44.37	67	598	655	151	122	270	67	211	101	8	6	1.39e-08	47.8	23.58	20.92
S_japonicum	LTB-R_TNR3_HUMAN	27684	49	42.94	76	598	435	177	100	270	39	210	117	11	7	8.71e-08	44.7	26.76	37.01
S_japonicum	TRAIL-R3_TR10C_HUMAN	31818	28	50	44	598	259	88	143	228	66	149	54	6	4	1.81e-06	40	13.38	30.12
S_japonicum	TRAIL-R4_TR10D_HUMAN	29	29	47	47	598	386	100	143	240	96	192	66	5	3	5.27e-06	38.9	15.55	23.83
S_curassoni	NGFR_TNR16_HUMAN	22769	74	40.62	132	586	427	325	107	396	43	362	211	40	8	2.16e-24	96.7	42.66	65.57
S_curassoni	CD40_TNR5_HUMAN	31447	50	49.06	78	586	277	159	106	258	36	188	97	12	5	9.12e-15	65.5	24.06	50.9
S_curassoni	OPG_TR11B_HUMAN	29801	45	49.01	74	586	401	151	108	256	41	185	98	8	5	7.24e-14	63.9	24.06	34.16
S_curassoni	FAS_TNF6_HUMAN	33333	37	53.15	59	586	335	111	107	215	59	166	69	5	4	3.83e-13	61.2	17.75	30.75
S_curassoni	RANK_TNR11_HUMAN	34074	46	44.44	60	586	616	135	106	238	45	175	83	6	3	2.38e-12	59.7	21.67	20.29
S_curassoni	HVEM_TNF14_HUMAN	28926	35	45.45	55	586	283	121	107	223	53	171	80	6	3	5.12e-11	54.3	18.94	39.93
S_curassoni	OX40_TNR4_HUMAN	35577	37	48.08	50	586	277	104	106	206	41	141	61	6	3	5.18e-11	54.3	16.21	34.3
S_curassoni	TNF-R1_TNR1A_HUMAN	31081	46	47.3	70	586	455	148	107	250	58	197	90	12	7	1.34e-09	50.4	22.53	28.13
S_curassoni	DR6_TNR21_HUMAN	28571	44	44.16	68	586	655	154	108	259	67	214	102	8	6	3.4e-09	49.7	24.57	21.37
S_curassoni	TNF-R2_TNR1B_HUMAN	29496	41	45.32	63	586	461	139	107	238	53	185	85	13	6	1.25e-08	47.4	20.31	26.03
S_curassoni	DCR3_TNF6B_HUMAN	29801	45	45.03	68	586	300	151	108	256	49	193	98	8	5	1.35e-08	47	24.06	45.67
S_curassoni	CD27_HUMAN	35484	33	45.16	42	586	260	93	107	198	39	122	50	10	4	3.09e-08	45.4	13.99	28.46
S_curassoni	LTB-R_TNR3_HUMAN	29143	51	42.86	75	586	435	175	88	256	41	210	113	11	7	4.82e-08	45.8	26.96	36.55
S_curassoni	TRAIL-R3_TR10C_HUMAN	29885	26	47.13	41	586	259	87	129	214	66	149	57	4	2	7.47e-06	38.1	13.99	30.89
H_taeniaeformis	NGFR_TNR16_HUMAN	26933	101	39.2	147	474	427	375	57	403	43	390	219	55	10	2.63e-29	110	61.6	68.62
H_taeniaeformis	RANK_TNR11_HUMAN	36.09	48	51.13	68	474	616	133	56	188	45	175	83	2	2	5.89e-19	80.1	27.64	20.94
H_taeniaeformis	OPG_TR11B_HUMAN	32895	50	50	76	474	401	152	58	206	41	185	92	10	6	1.39e-15	68.9	29.32	33.67
H_taeniaeformis	DR6_TNR21_HUMAN	30303	50	46.06	76	474	655	165	48	209	57	214	105	10	6	1.01e-14	66.6	32.07	22.6
H_taeniaeformis	FAS_TNF6_HUMAN	31073	55	48.02	85	474	335	177	3	174	7	173	107	15	8	1.34e-14	65.1	33.12	45.37
H_taeniaeformis	FAS_TNF6_HUMAN	40.26	31	51.95	40	474	335	77	137	206	53	127	37	9	6	1.29e-06	40.4	12.87	19.7
H_taeniaeformis	OX40_TNR4_HUMAN	34234	38	49.55	55	474	277	111	56	166	41	143	65	8	3	1.63e-14	64.3	21.73	34.3
H_taeniaeformis	OX40_TNR4_HUMAN	36364	24	56.06	37	474	277	66	143	206	43	107	39	3	2	3.17e-06	38.9	12.87	22.38
H_taeniaeformis	TNF-R2_TNR1B_HUMAN	32911	52	48.1	76	474	461	158	57	204	53	206	92	14	7	1.97e-14	65.5	28.27	30.37
H_taeniaeformis	TNF-R2_TNR1B_HUMAN	30357	34	44.64	50	474	461	112	104	208	54	163	69	9	5	2.77e-06	39.7	20.25	21.91
H_taeniaeformis	LTB-R_TNR3_HUMAN	32258	50	45.16	70	474	435	155	57	206	58	210	98	7	5	2.99e-14	64.7	30.17	33.56
H_taeniaeformis	LTB-R_TNR3_HUMAN	33766	26	51.95	40	474	435	77	132	206	50	124	47	4	2	1.2e-08	47	14.98	16.32
H_taeniaeformis	HVEM_TNF14_HUMAN	30882	42	51.47	70	474	283	136	57	188	53	185	87	7	4	8.13e-14	62.4	26.37	44.52
H_taeniaeformis	HVEM_TNF14_HUMAN	25652	59	40.87	94	474	283	230	104	302	54	281	138	33	10	3.6e-10	51.2	35.02	68.9
H_taeniaeformis	HVEM_TNF14_HUMAN	32353	22	51.47	35	474	283	68	141	206	52	119	44	2	1	1.14e-06	40.4	13.5	23.32
H_taeniaeformis	CD40_TNR5_HUMAN	31111	42	51.11	69	474	277	135	56	189	36	168	90	3	3	4.66e-13	60.1	27.64	46.93
H_taeniaeformis	DCR3_TNF6B_HUMAN	30263	46	50	76	474	300	152	58	206	49	193	96	10	6	1.33e-12	58.9	29.32	45
H_taeniaeformis	TRAIL-R3_TR10C_HUMAN	32432	24	50	37	474	259	74	78	150	65	135	46	4	2	1.11e-07	43.5	14.56	25.87
H_taeniaeformis	TNF-R1_TNR1A_HUMAN	27737	38	43.07	59	474	455	137	57	189	58	186	87	12	7	9.54e-07	41.2	25.53	25.71
H_taeniaeformis	TNF-R1_TNR1A_HUMAN	29545	26	53.41	47	474	455	88	122	206	41	125	56	6	4	1.09e-06	40.8	16.67	17.36
H_taeniaeformis	CD30_TNR8_HUMAN	37931	33	48.28	42	474	595	87	126	208	68	151	47	7	5	1.27e-06	40.8	16.03	12.94
H_taeniaeformis	CD30_TNR8_HUMAN	31933	38	42.86	51	474	595	119	56	170	43	155	71	10	4	3.09e-06	39.7	22.15	17.31
H_taeniaeformis	CD27_HUMAN	27957	26	45.16	42	474	260	93	57	148	39	122	57	10	3	1.45e-06	40	17.3	28.46
H_taeniaeformis	TRAIL-R2_TR10B_HUMAN	35294	24	52.94	36	474	440	68	140	206	113	178	41	3	3	4.46e-06	38.9	13.5	14.32
H_taeniaeformis	TRAIL-R2_TR10B_HUMAN	33766	26	48.05	37	474	440	77	182	257	113	178	39	12	4	7.92e-06	38.1	13.5	12.27
H_taeniaeformis	TRAIL-R4_TR10D_HUMAN	28889	26	45.56	41	474	386	90	78	165	95	181	59	5	3	5.78e-06	38.5	17.51	21.24
T_saginata	NGFR_TNR16_HUMAN	28686	107	39.95	149	474	427	373	57	403	43	390	215	51	12	2.67e-31	115	62.45	69.56
T_saginata	RANK_TNR11_HUMAN	35338	47	48.87	65	474	616	133	56	188	45	175	84	2	2	1.37e-17	75.9	27.64	20.94
T_saginata	TNF-R2_TNR1B_HUMAN	34177	54	47.47	75	474	461	158	57	204	53	206	90	14	6	5.2e-16	70.5	28.27	30.37
T_saginata	TNF-R2_TNR1B_HUMAN	26316	35	42.11	56	474	461	133	104	229	54	184	89	9	5	9.52e-06	38.1	24.68	26.46
T_saginata	OPG_TR11B_HUMAN	31788	48	48.34	73	474	401	151	58	206	41	185	95	8	5	6.05e-16	69.7	29.75	34.16
T_saginata	OX40_TNR4_HUMAN	35135	39	49.55	55	474	277	111	56	166	41	143	64	8	3	3.66e-15	66.2	21.73	34.3
T_saginata	OX40_TNR4_HUMAN	37879	25	56.06	37	474	277	66	143	206	43	107	38	3	2	8.48e-07	40.8	12.87	22.38
T_saginata	FAS_TNF6_HUMAN	31667	57	47.22	85	474	335	180	4	174	1	173	107	16	8	1.73e-14	65.1	32.7	46.87
T_saginata	HVEM_TNF14_HUMAN	33058	40	52.07	63	474	283	121	57	173	53	171	75	6	3	8.75e-14	62.4	23.42	39.93
T_saginata	HVEM_TNF14_HUMAN	25957	61	38.72	91	474	283	235	104	299	54	278	125	49	12	1.81e-08	46.2	31.01	62.19
T_saginata	HVEM_TNF14_HUMAN	35294	24	51.47	35	474	283	68	141	206	52	119	42	2	1	1.71e-07	43.1	13.5	23.32
T_saginata	DR6_TNR21_HUMAN	30303	50	44.24	73	474	655	165	48	209	57	214	105	10	6	1.12e-13	63.5	32.07	22.6
T_saginata	CD40_TNR5_HUMAN	31852	43	49.63	67	474	277	135	56	189	36	168	89	3	3	9.18e-13	58.9	27.64	46.93
T_saginata	LTB-R_TNR3_HUMAN	31613	49	42.58	66	474	435	155	57	206	58	210	99	7	5	1.67e-12	59.3	30.17	33.56
T_saginata	DCR3_TNF6B_HUMAN	29139	44	47.68	72	474	300	151	58	206	49	193	99	8	5	1.09e-11	56.2	29.75	45.67
T_saginata	TRAIL-R3_TR10C_HUMAN	32432	24	50	37	474	259	74	78	150	65	135	46	4	2	3.93e-08	44.7	14.56	25.87
T_saginata	TRAIL-R3_TR10C_HUMAN	30.12	25	51.81	43	474	259	83	127	206	69	149	53	5	3	1.91e-06	39.7	15.82	29.34
T_saginata	TNF-R1_TNR1A_HUMAN	29197	40	42.34	58	474	455	137	57	189	58	186	85	12	7	2.59e-07	42.7	25.53	25.71
T_saginata	TNF-R1_TNR1A_HUMAN	30682	27	53.41	47	474	455	88	122	206	41	125	55	6	4	8.37e-07	41.2	16.67	17.36
T_saginata	CD30_TNR8_HUMAN	37931	33	48.28	42	474	595	87	126	208	68	151	47	7	5	9.87e-07	41.2	16.03	12.94
T_saginata	CD30_TNR8_HUMAN	31667	38	43.33	52	474	595	120	56	171	43	156	72	10	4	1.16e-06	40.8	22.36	17.48
T_saginata	TRAIL-R2_TR10B_HUMAN	32353	33	44.12	45	474	440	102	146	236	81	171	47	22	5	2.17e-06	40	14.56	15.68
T_saginata	TRAIL-R2_TR10B_HUMAN	35294	24	52.94	36	474	440	68	140	206	113	178	41	3	3	3.65e-06	39.3	13.5	14.32
T_saginata	CD27_HUMAN	27957	26	44.09	41	474	260	93	57	148	39	122	57	10	3	2.38e-06	39.3	17.3	28.46
T_saginata	TRAIL-R4_TR10D_HUMAN	28889	26	45.56	41	474	386	90	78	165	95	181	59	5	3	3.55e-06	39.3	17.51	21.24
T_saginata	TRAIL-R1_TR10A_HUMAN	27103	29	43.93	47	474	468	107	116	218	137	241	72	6	4	6.2e-06	38.5	20.46	21.15
S_mattheei	NGFR_TNR16_HUMAN	23077	75	40.62	132	600	427	325	121	410	43	362	210	40	8	4.48e-25	98.6	41.67	65.57
S_mattheei	CD40_TNR5_HUMAN	32075	51	50.31	80	600	277	159	120	272	36	188	96	12	5	2.64e-15	67.4	23.5	50.9
S_mattheei	FAS_TNF6_HUMAN	34234	38	53.15	59	600	335	111	121	229	59	166	68	5	4	4.38e-13	61.2	17.33	30.75
S_mattheei	OPG_TR11B_HUMAN	28477	43	49.01	74	600	401	151	122	270	41	185	100	8	5	4.41e-13	61.6	23.5	34.16
S_mattheei	RANK_TNR11_HUMAN	34074	46	44.44	60	600	616	135	120	252	45	175	83	6	3	1.29e-12	60.5	21.17	20.29
S_mattheei	OX40_TNR4_HUMAN	36538	38	49.04	51	600	277	104	120	220	41	141	60	6	3	1.21e-11	56.2	15.83	34.3
S_mattheei	HVEM_TNF14_HUMAN	28926	35	45.45	55	600	283	121	121	237	53	171	80	6	3	4.46e-11	54.3	18.5	39.93
S_mattheei	HVEM_TNF14_HUMAN	34848	23	48.48	32	600	283	66	207	270	54	119	41	2	1	9.73e-06	38.1	10.33	22.61
S_mattheei	TNF-R2_TNR1B_HUMAN	30216	42	45.32	63	600	461	139	121	252	53	185	84	13	6	5.49e-09	48.9	19.83	26.03
S_mattheei	DCR3_TNF6B_HUMAN	29801	45	45.03	68	600	300	151	122	270	49	193	98	8	5	5.63e-09	48.1	23.5	45.67
S_mattheei	DR6_TNR21_HUMAN	27922	43	43.51	67	600	655	154	122	273	67	214	103	8	6	1.11e-08	48.1	24	21.37
S_mattheei	TNF-R1_TNR1A_HUMAN	30137	44	46.58	68	600	455	146	121	262	58	195	90	12	7	1.2e-08	47.8	21.67	27.69
S_mattheei	LTB-R_TNR3_HUMAN	28814	51	42.37	75	600	435	177	100	270	39	210	115	11	7	2.88e-08	46.2	26.67	37.01
S_mattheei	CD27_HUMAN	34409	32	44.09	41	600	260	93	121	212	39	122	51	10	4	9.55e-08	43.9	13.67	28.46
S_mattheei	TRAIL-R3_TR10C_HUMAN	29885	26	47.13	41	600	259	87	143	228	66	149	57	4	2	9.28e-06	37.7	13.67	30.89
C_sinensis	NGFR_TNR16_HUMAN	26241	74	39.01	110	576	427	282	77	355	40	288	172	36	6	1.07e-23	94.4	42.19	49.88
C_sinensis	CD40_TNR5_HUMAN	27778	70	44.84	113	576	277	252	79	320	36	277	162	20	9	1.77e-16	70.5	38.54	80.14
C_sinensis	RANK_TNR11_HUMAN	32237	49	44.74	68	576	616	152	79	229	45	194	100	3	3	4.69e-15	68.2	25.69	23.86
C_sinensis	FAS_TNF6_HUMAN	33333	37	54.05	60	576	335	111	80	188	59	166	69	5	4	9.59e-14	63.2	18.06	30.75
C_sinensis	DR6_TNR21_HUMAN	30667	46	42	63	576	655	150	81	229	67	211	98	6	4	3.43e-11	55.8	24.83	21.22
C_sinensis	TNF-R2_TNR1B_HUMAN	29032	45	40.65	63	576	461	155	80	229	53	200	98	12	5	8.78e-10	51.2	23.96	29.5
C_sinensis	CD27_HUMAN	35484	33	43.01	40	576	260	93	80	171	39	122	50	10	3	9.85e-10	50.1	14.24	28.46
C_sinensis	HVEM_TNF14_HUMAN	29752	36	42.98	52	576	283	121	80	196	53	171	79	6	3	3.51e-09	48.5	19.27	39.93
C_sinensis	TNF-R1_TNR1A_HUMAN	29814	48	42.86	69	576	455	161	66	221	45	195	98	15	9	2.04e-08	47	24.48	29.89
C_sinensis	OPG_TR11B_HUMAN	27068	36	42.86	57	576	401	133	81	212	41	167	90	7	4	3.43e-08	45.8	21.7	29.93
C_sinensis	OX40_TNR4_HUMAN	30	33	43.64	48	576	277	110	79	169	41	147	55	22	3	5.94e-08	44.7	11.98	30.69
C_sinensis	DCR3_TNF6B_HUMAN	29323	39	42.11	56	576	300	133	81	212	49	175	87	7	4	5.55e-07	42	21.7	40
C_sinensis	LTB-R_TNR3_HUMAN	26389	38	39.58	57	576	435	144	80	219	58	198	99	7	5	7.51e-07	42	23.09	30.8
T_regenti	NGFR_TNR16_HUMAN	26275	67	43.53	111	571	427	255	120	345	42	288	151	37	7	4.37e-27	104	33.1	49.18
T_regenti	CD40_TNR5_HUMAN	30818	49	48.43	77	571	277	159	120	276	36	188	102	8	5	2.9e-13	60.8	26.09	52.35
T_regenti	OX40_TNR4_HUMAN	37736	40	48.11	51	571	277	106	120	212	41	143	50	16	4	3.4e-12	57.8	13.49	31.41
T_regenti	FAS_TNF6_HUMAN	32174	37	51.3	59	571	335	115	121	233	59	166	69	9	4	1.09e-11	56.6	18.21	29.55
T_regenti	OPG_TR11B_HUMAN	26923	35	48.46	63	571	401	130	122	250	41	160	84	11	5	1.18e-09	50.4	20.67	27.18
T_regenti	HVEM_TNF14_HUMAN	29.6	37	44.8	56	571	283	125	121	241	53	171	78	10	5	2.04e-09	49.3	19.44	38.52
T_regenti	RANK_TNR11_HUMAN	23137	59	40.39	103	571	616	255	120	369	45	272	164	32	9	2.49e-09	50.1	38.18	31.82
T_regenti	TNF-R1_TNR1A_HUMAN	28662	45	45.86	72	571	455	157	121	273	58	202	96	16	8	1.14e-08	47.8	23.99	28.35
T_regenti	TNF-R2_TNR1B_HUMAN	28671	41	46.15	66	571	461	143	121	256	53	185	85	17	7	2e-08	47	20.84	25.16
T_regenti	DR6_TNR21_HUMAN	27742	43	42.58	66	571	655	155	122	274	67	211	100	12	7	2.2e-08	47	24.69	20.31
T_regenti	TRAIL-R4_TR10D_HUMAN	27885	29	47.12	49	571	386	104	143	244	96	192	66	9	4	4.22e-07	42.4	16.29	22.8
T_regenti	TRAIL-R3_TR10C_HUMAN	28571	26	49.45	45	571	259	91	143	232	66	149	57	8	3	5.67e-07	41.6	14.36	29.34
T_regenti	LTB-R_TNR3_HUMAN	27222	49	42.22	76	571	435	180	102	274	41	210	114	17	9	1.5e-06	40.8	27.32	35.17
S_margrebowiei	NGFR_TNR16_HUMAN	22.84	74	41.05	133	599	427	324	121	409	43	362	211	39	7	1.68e-24	97.1	41.74	65.81
S_margrebowiei	CD40_TNR5_HUMAN	32075	51	50.31	80	599	277	159	120	272	36	188	96	12	5	3.35e-15	67	23.54	50.9
S_margrebowiei	OPG_TR11B_HUMAN	28477	43	49.01	74	599	401	151	122	270	41	185	100	8	5	4.6e-13	61.6	23.54	34.16
S_margrebowiei	FAS_TNF6_HUMAN	33333	37	53.15	59	599	335	111	121	229	59	166	69	5	4	6.66e-13	60.5	17.36	30.75
S_margrebowiei	RANK_TNR11_HUMAN	34074	46	45.19	61	599	616	135	120	252	45	175	83	6	3	1.08e-12	60.8	21.2	20.29
S_margrebowiei	OX40_TNR4_HUMAN	37.5	39	49.04	51	599	277	104	120	220	41	141	59	6	3	3.5e-12	57.8	15.86	34.3
S_margrebowiei	HVEM_TNF14_HUMAN	28926	35	45.45	55	599	283	121	121	237	53	171	80	6	3	6.33e-11	53.9	18.53	39.93
S_margrebowiei	HVEM_TNF14_HUMAN	34848	23	48.48	32	599	283	66	207	270	54	119	41	2	1	8.5e-06	38.1	10.35	22.61
S_margrebowiei	DCR3_TNF6B_HUMAN	29801	45	45.03	68	599	300	151	122	270	49	193	98	8	5	3.38e-09	48.9	23.54	45.67
S_margrebowiei	TNF-R2_TNR1B_HUMAN	29496	41	46.04	64	599	461	139	121	252	53	185	85	13	6	6.02e-09	48.5	19.87	26.03
S_margrebowiei	DR6_TNR21_HUMAN	27922	43	44.16	68	599	655	154	122	273	67	214	103	8	6	9.05e-09	48.1	24.04	21.37
S_margrebowiei	TNF-R1_TNR1A_HUMAN	30137	44	46.58	68	599	455	146	121	262	58	195	90	12	7	2.46e-08	46.6	21.7	27.69
S_margrebowiei	LTB-R_TNR3_HUMAN	28249	50	42.37	75	599	435	177	100	270	39	210	116	11	7	7.4e-08	45.1	26.71	37.01
S_margrebowiei	CD27_HUMAN	34409	32	44.09	41	599	260	93	121	212	39	122	51	10	4	9.61e-08	43.9	13.69	28.46
S_margrebowiei	TRAIL-R3_TR10C_HUMAN	29885	26	47.13	41	599	259	87	143	228	66	149	57	4	2	8.17e-06	38.1	13.69	30.89
G_salaris	NGFR_TNR16_HUMAN	19444	63	36.73	119	367	427	324	11	302	62	351	195	66	10	4.56e-12	57.4	61.58	52.46
G_salaris	FAS_TNF6_HUMAN	28037	30	39.25	42	367	335	107	13	118	82	157	45	32	3	1.22e-06	40	20.16	13.13
G_salaris	TRAMP_TNR25_HUMAN	26882	25	46.24	43	367	417	93	81	171	28	115	61	7	3	1.51e-06	40	22.89	19.42
H_diminuta	NGFR_TNR16_HUMAN	25	104	40.14	167	518	427	416	39	441	29	376	231	81	14	1.2e-27	105	62.16	62.53
H_diminuta	DR6_TNR21_HUMAN	32.45	49	45.03	68	518	655	151	36	184	43	186	93	9	5	6.87e-16	70.9	27.03	20.61
H_diminuta	RANK_TNR11_HUMAN	33835	45	47.37	63	518	616	133	58	190	45	175	86	2	2	1.22e-15	69.7	25.29	20.94
H_diminuta	CD40_TNR5_HUMAN	34483	50	48.28	70	518	277	145	43	184	23	161	86	9	5	2.14e-14	64.3	25.68	46.93
H_diminuta	OPG_TR11B_HUMAN	30263	46	46.71	71	518	401	152	60	208	41	185	96	10	6	7.47e-14	63.5	26.83	33.67
H_diminuta	OX40_TNR4_HUMAN	35789	34	50.53	48	518	277	95	58	152	41	132	58	3	2	1.54e-13	61.6	17.76	32.13
H_diminuta	HVEM_TNF14_HUMAN	32231	39	51.24	62	518	283	121	59	175	53	171	76	6	3	3.25e-13	60.8	21.43	39.93
H_diminuta	HVEM_TNF14_HUMAN	29	58	41	82	518	283	200	143	330	52	223	102	40	8	7.86e-12	56.6	28.57	46.64
H_diminuta	TNF-R2_TNR1B_HUMAN	31013	49	46.84	74	518	461	158	59	206	53	206	95	14	7	7.69e-13	60.8	25.87	30.37
H_diminuta	TNF-R2_TNR1B_HUMAN	35385	23	56.92	37	518	461	65	145	208	54	118	41	1	1	1.31e-07	43.9	12.16	13.88
H_diminuta	FAS_TNF6_HUMAN	35.2	44	49.6	62	518	335	125	54	176	55	173	73	8	6	1.47e-12	59.3	22.2	33.13
H_diminuta	FAS_TNF6_HUMAN	37662	29	50.65	39	518	335	77	138	208	52	127	41	7	5	6.39e-07	41.6	12.36	20.6
H_diminuta	LTB-R_TNR3_HUMAN	29032	45	40.65	63	518	435	155	59	208	58	210	103	7	5	9.64e-10	50.8	27.61	33.56
H_diminuta	LTB-R_TNR3_HUMAN	28571	22	48.05	37	518	435	77	134	208	50	124	51	4	2	5.91e-06	38.9	13.71	16.32
H_diminuta	DCR3_TNF6B_HUMAN	29.71	41	46.38	64	518	300	138	55	190	44	174	88	9	5	2e-09	49.3	24.52	40.67
H_diminuta	TNF-R1_TNR1A_HUMAN	34091	30	55.68	49	518	455	88	124	208	41	125	52	6	4	9.37e-09	47.8	15.25	17.36
H_diminuta	TRAIL-R3_TR10C_HUMAN	31507	23	47.95	35	518	259	73	80	151	65	134	46	4	2	3.71e-07	42	13.13	25.48
H_diminuta	XEDAR_TNR27_HUMAN	32857	23	52.86	37	518	297	70	142	208	15	83	43	4	3	1.7e-06	40	12.16	21.89
H_diminuta	TRAIL-R4_TR10D_HUMAN	29213	26	43.82	39	518	386	89	80	166	95	180	58	5	3	7.7e-06	38.1	15.83	20.98
H_microstoma	NGFR_TNR16_HUMAN	26343	103	40.66	159	456	427	391	39	403	29	392	235	53	10	2.26e-32	119	68.42	72.83
H_microstoma	DR6_TNR21_HUMAN	32727	54	44.85	74	456	655	165	50	211	57	214	101	10	6	1.89e-17	75.1	33.33	22.6
H_microstoma	RANK_TNR11_HUMAN	33108	49	45.95	68	456	616	148	43	190	33	175	94	5	3	2.97e-16	71.2	31.36	22.4
H_microstoma	CD40_TNR5_HUMAN	33103	48	48.28	70	456	277	145	43	184	23	161	88	9	5	1.95e-14	63.9	29.17	46.93
H_microstoma	HVEM_TNF14_HUMAN	32231	39	51.24	62	456	283	121	59	175	53	171	76	6	3	1.08e-13	62	24.34	39.93
H_microstoma	HVEM_TNF14_HUMAN	36765	25	54.41	37	456	283	68	143	208	52	119	41	2	1	7.86e-10	50.1	14.04	23.32
H_microstoma	OX40_TNR4_HUMAN	35789	34	51.58	49	456	277	95	58	152	41	132	58	3	2	1.61e-13	61.2	20.18	32.13
H_microstoma	TNF-R2_TNR1B_HUMAN	26033	63	41.32	100	456	461	242	59	281	53	290	156	23	10	2.03e-13	62	43.86	46.64
H_microstoma	OPG_TR11B_HUMAN	29444	53	43.33	78	456	401	180	32	208	14	185	116	11	7	2.2e-13	62	36.4	40.15
H_microstoma	OPG_TR11B_HUMAN	32.53	27	46.99	39	456	401	83	145	225	41	117	48	8	3	1.18e-07	43.9	16.01	17.21
H_microstoma	FAS_TNF6_HUMAN	35593	42	49.15	58	456	335	118	54	166	55	165	64	12	6	3.66e-12	57.8	22.15	29.55
H_microstoma	LTB-R_TNR3_HUMAN	28387	44	41.94	65	456	435	155	59	208	58	210	104	7	5	1.69e-10	52.8	31.36	33.56
H_microstoma	DCR3_TNF6B_HUMAN	28025	44	45.86	72	456	300	157	54	208	43	193	105	8	6	8.76e-10	50.1	32.24	47.67
H_microstoma	TNF-R1_TNR1A_HUMAN	32955	29	53.41	47	456	455	88	124	208	41	125	53	6	4	5.21e-08	45.1	17.32	17.36
H_microstoma	TRAIL-R3_TR10C_HUMAN	30435	28	45.65	42	456	259	92	61	151	51	134	55	9	3	1.03e-07	43.5	17.98	28.96
H_microstoma	TRAIL-R4_TR10D_HUMAN	27778	30	42.59	46	456	386	108	61	166	81	180	68	10	4	3e-06	39.3	21.05	23.32
H_microstoma	TRAIL-R2_TR10B_HUMAN	26471	27	39.22	40	456	440	102	107	208	59	137	52	23	2	6.14e-06	38.5	17.32	12.73
H_microstoma	TRAMP_TNR25_HUMAN	29213	26	44.94	40	456	417	89	57	144	45	132	61	2	2	6.78e-06	38.1	18.86	20.62
H_microstoma	XEDAR_TNR27_HUMAN	32394	23	49.3	35	456	297	71	142	208	15	83	42	6	3	9.08e-06	37.7	13.38	21.21
H_nana	NGFR_TNR16_HUMAN	27157	107	40.61	160	456	427	394	39	403	29	392	228	59	11	1.13e-33	122	67.11	71.43
H_nana	DR6_TNR21_HUMAN	33333	55	45.45	75	456	655	165	50	211	57	214	100	10	6	2.3e-17	75.1	33.33	22.6
H_nana	RANK_TNR11_HUMAN	33835	45	48.12	64	456	616	133	58	190	45	175	86	2	2	8.56e-16	70.1	28.73	20.94
H_nana	OPG_TR11B_HUMAN	30921	47	47.37	72	456	401	152	60	208	41	185	95	10	6	1.39e-14	65.5	30.48	33.67
H_nana	OPG_TR11B_HUMAN	32.53	27	49.4	41	456	401	83	145	225	41	117	48	8	3	2.21e-08	46.2	16.01	17.21
H_nana	CD40_TNR5_HUMAN	33077	43	50.77	66	456	277	130	58	184	36	161	80	7	4	3.59e-14	63.2	26.32	42.96
H_nana	HVEM_TNF14_HUMAN	31967	39	52.46	64	456	283	122	58	175	52	171	77	6	3	4.12e-14	63.2	24.56	40.28
H_nana	HVEM_TNF14_HUMAN	37879	25	56.06	37	456	283	66	145	208	54	119	39	2	1	6.39e-10	50.4	13.6	22.61
H_nana	HVEM_TNF14_HUMAN	24885	54	41.47	90	456	283	217	106	302	54	267	140	23	11	1.51e-06	40	38.16	67.49
H_nana	FAS_TNF6_HUMAN	36	45	51.2	64	456	335	125	54	176	55	173	72	8	6	1.71e-13	61.6	25.22	33.13
H_nana	FAS_TNF6_HUMAN	38961	30	50.65	39	456	335	77	138	208	52	127	40	7	5	2.71e-07	42.4	14.04	20.6
H_nana	TNF-R2_TNR1B_HUMAN	26446	64	42.98	104	456	461	242	59	281	53	290	155	23	10	2.07e-13	62	43.86	46.64
H_nana	OX40_TNR4_HUMAN	33333	37	49.55	55	456	277	111	58	168	41	143	66	8	3	3.92e-13	60.1	22.59	34.3
H_nana	DCR3_TNF6B_HUMAN	27848	44	47.47	75	456	300	158	54	208	43	193	104	10	6	1.66e-10	52.4	31.8	47
H_nana	LTB-R_TNR3_HUMAN	29032	45	41.29	64	456	435	155	59	208	58	210	103	7	5	3.24e-10	52	31.36	33.56
H_nana	LTB-R_TNR3_HUMAN	32468	25	49.35	38	456	435	77	134	208	50	124	48	4	2	1.25e-07	43.9	15.57	16.32
H_nana	TNF-R1_TNR1A_HUMAN	32955	29	55.68	49	456	455	88	124	208	41	125	53	6	4	3.28e-08	45.8	17.32	17.36
H_nana	TRAIL-R3_TR10C_HUMAN	29808	31	44.23	46	456	259	104	61	162	51	146	63	10	4	2.43e-07	42.4	20.18	33.2
H_nana	TRAIL-R4_TR10D_HUMAN	28829	32	42.34	47	456	386	111	61	167	81	181	65	14	4	9.78e-07	40.8	20.39	22.54
H_nana	TRAMP_TNR25_HUMAN	28.75	23	46.25	37	456	417	80	57	135	45	123	55	2	2	8.73e-06	38.1	16.89	18.47
M_lignano	NGFR_TNR16_HUMAN	24074	104	38.66	167	513	427	432	14	440	27	393	258	70	17	4.83e-20	82.8	69.59	69.56
M_lignano	CD40_TNR5_HUMAN	29078	41	42.55	60	513	277	141	16	153	23	152	86	14	5	2.06e-10	52	24.17	41.88
M_lignano	TNF-R1_TNR1A_HUMAN	30469	39	44.53	57	513	455	128	27	152	55	173	78	11	5	9.82e-10	50.8	22.42	23.74
M_lignano	TNF-R1_TNR1A_HUMAN	21028	90	35.05	150	513	455	428	99	469	39	439	254	84	17	9.44e-07	41.2	55.95	69.67
M_lignano	OX40_TNR4_HUMAN	36082	35	45.36	44	513	277	97	30	121	42	128	47	15	4	1.69e-08	46.2	15.01	25.99
M_lignano	HVEM_TNF14_HUMAN	30.07	43	44.76	64	513	283	143	19	153	42	171	79	21	7	1.04e-07	43.9	22.22	38.52
M_lignano	DCR3_TNF6B_HUMAN	30303	40	38.64	51	513	300	132	24	152	42	158	74	18	5	4.28e-07	42	21.64	33
M_lignano	LTB-R_TNR3_HUMAN	30	39	42.31	55	513	435	130	29	152	57	175	74	17	6	6.19e-07	42	20.86	23.45
M_lignano	CD27_HUMAN	31313	31	43.43	43	513	260	99	27	125	36	124	58	10	4	1.05e-06	40.4	17.35	30.38
M_lignano	TRAIL-R3_TR10C_HUMAN	32955	29	45.45	40	513	259	88	45	128	58	135	45	14	4	2.43e-06	39.3	13.65	24.71
M_lignano	DR6_TNR21_HUMAN	29457	38	40.31	52	513	655	129	29	153	65	177	71	20	7	6.04e-06	38.9	20.47	14.2
M_lignano	TNF-R2_TNR1B_HUMAN	22485	76	34.91	118	513	461	338	11	330	34	308	181	81	15	8.1e-06	38.5	46.59	42.08
M_corti	NGFR_TNR16_HUMAN	27937	107	39.69	152	480	427	383	47	400	29	376	212	64	13	4.54e-31	115	60.42	66.51
M_corti	TNF-R2_TNR1B_HUMAN	30769	48	51.28	80	480	461	156	67	216	53	200	94	14	7	2.96e-15	68.2	28.33	29.07
M_corti	RANK_TNR11_HUMAN	31579	42	47.37	63	480	616	133	66	198	45	175	89	2	2	3.49e-14	65.1	27.29	20.94
M_corti	OPG_TR11B_HUMAN	31579	48	48.03	73	480	401	152	68	216	41	185	94	10	6	6.33e-14	63.5	28.96	33.67
M_corti	DR6_TNR21_HUMAN	29814	48	44.72	72	480	655	161	62	219	61	214	103	10	6	2.35e-13	62.4	30.83	21.98
M_corti	HVEM_TNF14_HUMAN	32117	44	50.36	69	480	283	137	66	198	52	185	86	7	5	2.59e-12	57.8	26.25	44.88
M_corti	HVEM_TNF14_HUMAN	33824	23	50	34	480	283	68	151	216	52	119	43	2	1	9.91e-08	43.9	13.33	23.32
M_corti	CD40_TNR5_HUMAN	32374	45	45.32	63	480	277	139	66	199	36	168	83	11	5	3.87e-12	57.4	25.62	44.04
M_corti	DCR3_TNF6B_HUMAN	30189	48	49.06	78	480	300	159	62	216	43	193	99	12	6	6.35e-12	56.6	29.79	46.33
M_corti	LTB-R_TNR3_HUMAN	30286	53	45.14	79	480	435	175	67	233	58	230	112	10	7	6.53e-12	57.4	32.71	37.47
M_corti	FAS_TNF6_HUMAN	32653	48	44.22	65	480	335	147	34	175	27	166	87	12	6	6.7e-12	57	27.08	38.21
M_corti	OX40_TNR4_HUMAN	32632	31	45.26	43	480	277	95	66	160	41	132	61	3	2	9.73e-10	50.1	19.17	32.13
M_corti	TNF-R1_TNR1A_HUMAN	29545	26	52.27	46	480	455	88	132	216	41	125	56	6	3	7.35e-07	41.6	16.46	17.36
M_corti	TRAIL-R3_TR10C_HUMAN	30435	28	46.74	43	480	259	92	70	160	52	135	55	9	4	1.93e-06	39.7	17.08	28.96
M_corti	CD30_TNR8_HUMAN	32743	37	43.36	49	480	595	113	112	218	42	151	67	9	6	5.1e-06	38.9	20.42	16.97
M_corti	TRAMP_TNR25_HUMAN	28125	36	40.62	52	480	417	128	65	182	45	170	80	12	4	6.22e-06	38.5	22.08	27.34
O_viverrini	NGFR_TNR16_HUMAN	26.95	76	39.36	111	576	427	282	77	355	40	288	170	36	6	4.8e-25	98.6	42.19	49.88
O_viverrini	CD40_TNR5_HUMAN	28175	71	45.63	115	576	277	252	79	320	36	277	161	20	9	2.95e-17	72.8	38.54	80.14
O_viverrini	RANK_TNR11_HUMAN	32237	49	44.74	68	576	616	152	79	229	45	194	100	3	3	3.23e-15	68.9	25.69	23.86
O_viverrini	FAS_TNF6_HUMAN	33333	37	53.15	59	576	335	111	80	188	59	166	69	5	4	2.38e-13	62	18.06	30.75
O_viverrini	DR6_TNR21_HUMAN	30667	46	41.33	62	576	655	150	81	229	67	211	98	6	4	1.41e-10	53.9	24.83	21.22
O_viverrini	HVEM_TNF14_HUMAN	31405	38	43.8	53	576	283	121	80	196	53	171	77	6	3	3.4e-10	51.6	19.27	39.93
O_viverrini	CD27_HUMAN	35484	33	43.01	40	576	260	93	80	171	39	122	50	10	3	6.42e-10	50.8	14.24	28.46
O_viverrini	TNF-R2_TNR1B_HUMAN	28387	44	41.29	64	576	461	155	80	229	53	200	99	12	6	8.65e-09	48.1	23.96	29.5
O_viverrini	TNF-R1_TNR1A_HUMAN	29814	48	42.86	69	576	455	161	66	221	45	195	98	15	9	1.35e-08	47.4	24.48	29.89
O_viverrini	OPG_TR11B_HUMAN	27068	36	42.86	57	576	401	133	81	212	41	167	90	7	4	3.31e-08	46.2	21.7	29.93
O_viverrini	LTB-R_TNR3_HUMAN	27083	39	39.58	57	576	435	144	80	219	58	198	98	7	5	1.63e-07	43.9	23.09	30.8
O_viverrini	DCR3_TNF6B_HUMAN	26087	48	39.13	72	576	300	184	81	262	49	221	123	13	6	1.72e-07	43.5	29.34	53.33
O_viverrini	OX40_TNR4_HUMAN	26316	40	40.79	62	576	277	152	79	229	41	166	85	27	6	3.02e-07	42.7	21.53	35.74
S_haematobium	NGFR_TNR16_HUMAN	22769	74	40.62	132	553	427	325	103	392	43	362	211	40	8	8.62e-25	97.4	45.21	65.57
S_haematobium	CD40_TNR5_HUMAN	31447	50	49.06	78	553	277	159	102	254	36	188	97	12	5	3.55e-15	66.6	25.5	50.9
S_haematobium	OPG_TR11B_HUMAN	29139	44	48.34	73	553	401	151	104	252	41	185	99	8	5	3.36e-13	61.6	25.5	34.16
S_haematobium	FAS_TNF6_HUMAN	33333	37	53.15	59	553	335	111	103	211	59	166	69	5	4	3.94e-13	61.2	18.81	30.75
S_haematobium	RANK_TNR11_HUMAN	34074	46	44.44	60	553	616	135	102	234	45	175	83	6	3	9.16e-13	60.8	22.97	20.29
S_haematobium	OX40_TNR4_HUMAN	36538	38	49.04	51	553	277	104	102	202	41	141	60	6	3	6.62e-12	56.6	17.18	34.3
S_haematobium	HVEM_TNF14_HUMAN	28926	35	45.45	55	553	283	121	103	219	53	171	80	6	3	3.44e-11	54.7	20.07	39.93
S_haematobium	TNF-R1_TNR1A_HUMAN	30405	45	46.62	69	553	455	148	103	246	58	197	91	12	7	1.67e-09	50.1	23.87	28.13
S_haematobium	TNF-R2_TNR1B_HUMAN	29496	41	45.32	63	553	461	139	103	234	53	185	85	13	6	4.28e-09	48.9	21.52	26.03
S_haematobium	DR6_TNR21_HUMAN	27922	43	43.51	67	553	655	154	104	255	67	214	103	8	6	1.7e-08	47.4	26.04	21.37
S_haematobium	DCR3_TNF6B_HUMAN	29139	44	44.37	67	553	300	151	104	252	49	193	99	8	5	1.94e-08	46.2	25.5	45.67
S_haematobium	LTB-R_TNR3_HUMAN	28249	50	42.37	75	553	435	177	82	252	39	210	116	11	7	5.77e-08	45.4	28.93	37.01
S_haematobium	CD27_HUMAN	34409	32	44.09	41	553	260	93	103	194	39	122	51	10	4	9.23e-08	43.9	14.83	28.46
S_haematobium	TRAIL-R3_TR10C_HUMAN	29885	26	47.13	41	553	259	87	125	210	66	149	57	4	2	5.13e-06	38.5	14.83	30.89
S_mansoni_1	NGFR_TNR16_HUMAN	25292	65	42.8	110	599	427	257	120	350	43	293	160	32	5	1.18e-24	97.4	33.22	51.29
S_mansoni_1	CD40_TNR5_HUMAN	32484	51	51.59	81	599	277	157	119	271	36	188	98	8	5	2.4e-15	67.4	24.21	52.35
S_mansoni_1	RANK_TNR11_HUMAN	34815	47	45.19	61	599	616	135	119	251	45	175	82	6	3	3.1e-13	62.8	21.2	20.29
S_mansoni_1	FAS_TNF6_HUMAN	33333	37	54.05	60	599	335	111	120	228	59	166	69	5	4	5.88e-13	60.8	17.36	30.75
S_mansoni_1	OPG_TR11B_HUMAN	28477	43	49.67	75	599	401	151	121	269	41	185	100	8	5	6.15e-13	61.2	23.54	34.16
S_mansoni_1	OX40_TNR4_HUMAN	37.5	39	49.04	51	599	277	104	119	219	41	141	59	6	3	2.62e-12	58.2	15.86	34.3
S_mansoni_1	HVEM_TNF14_HUMAN	29752	36	46.28	56	599	283	121	120	236	53	171	79	6	3	1.21e-11	56.2	18.53	39.93
S_mansoni_1	HVEM_TNF14_HUMAN	34848	23	48.48	32	599	283	66	206	269	54	119	41	2	1	9.88e-06	37.7	10.35	22.61
S_mansoni_1	TNF-R2_TNR1B_HUMAN	24164	65	39.41	106	599	461	269	120	349	53	312	156	48	11	2.22e-09	50.1	30.38	45.99
S_mansoni_1	DR6_TNR21_HUMAN	27333	41	42.67	64	599	655	150	121	269	67	211	103	6	4	3.6e-09	49.7	23.87	21.22
S_mansoni_1	DCR3_TNF6B_HUMAN	29139	44	45.03	68	599	300	151	121	269	49	193	99	8	5	9.17e-09	47.4	23.54	45.67
S_mansoni_1	TNF-R1_TNR1A_HUMAN	30137	44	46.58	68	599	455	146	120	261	58	195	90	12	7	3.16e-08	46.2	21.7	27.69
S_mansoni_1	CD27_HUMAN	34409	32	44.09	41	599	260	93	120	211	39	122	51	10	4	7.28e-08	44.3	13.69	28.46
S_mansoni_1	LTB-R_TNR3_HUMAN	27119	48	41.81	74	599	435	177	99	269	39	210	118	11	7	8.93e-07	41.6	26.71	37.01
S_mansoni_1	TRAIL-R3_TR10C_HUMAN	29885	26	47.13	41	599	259	87	142	227	66	149	57	4	2	6.84e-06	38.1	13.69	30.89
S_mansoni_2	NGFR_TNR16_HUMAN	28125	9	65.62	21	384	427	32	85	116	244	275	23	0	0	4e-06	38.5	8.33	7.49
S_mansoni_3	NGFR_TNR16_HUMAN	32	48	48	72	292	427	150	120	269	43	188	98	4	2	1.58e-20	81.6	50	33.26
S_mansoni_3	CD40_TNR5_HUMAN	31.25	55	50	88	292	277	176	119	292	36	209	117	4	4	3.28e-18	73.6	58.22	61.37
S_mansoni_3	RANK_TNR11_HUMAN	34815	47	45.19	61	292	616	135	119	251	45	175	82	6	3	3.27e-14	63.2	43.49	20.29
S_mansoni_3	OX40_TNR4_HUMAN	32237	49	44.74	68	292	277	152	119	269	41	166	76	27	6	1.85e-13	60.1	42.47	35.74
S_mansoni_3	OPG_TR11B_HUMAN	28477	43	49.67	75	292	401	151	121	269	41	185	100	8	5	7.02e-13	58.9	48.29	34.16
S_mansoni_3	HVEM_TNF14_HUMAN	29752	36	46.28	56	292	283	121	120	236	53	171	79	6	3	1.42e-12	57.4	38.01	39.93
S_mansoni_3	HVEM_TNF14_HUMAN	34848	23	48.48	32	292	283	66	206	269	54	119	41	2	1	3.51e-06	38.1	21.23	22.61
S_mansoni_3	FAS_TNF6_HUMAN	33333	37	54.05	60	292	335	111	120	228	59	166	69	5	4	3.82e-12	56.2	35.62	30.75
S_mansoni_3	DCR3_TNF6B_HUMAN	29139	44	45.03	68	292	300	151	121	269	49	193	99	8	5	1.19e-09	48.5	48.29	45.67
S_mansoni_3	TNF-R2_TNR1B_HUMAN	30	48	45	72	292	461	160	120	267	53	206	94	18	7	1.5e-09	48.9	44.52	29.5
S_mansoni_3	TNF-R1_TNR1A_HUMAN	27869	51	45.36	83	292	455	183	83	261	25	195	116	16	10	5.98e-09	47	55.82	34.07
S_mansoni_3	CD27_HUMAN	32258	30	41.94	39	292	260	93	120	211	39	122	53	10	3	5.28e-08	43.5	28.08	28.46
S_mansoni_3	DR6_TNR21_HUMAN	26923	42	41.67	65	292	655	156	121	269	67	211	96	18	5	6.34e-08	43.9	44.86	19.39
S_mansoni_3	LTB-R_TNR3_HUMAN	27119	48	41.81	74	292	435	177	99	269	39	210	118	11	7	3.44e-07	41.6	54.79	37.01
S_mansoni_3	TRAIL-R3_TR10C_HUMAN	29885	26	47.13	41	292	259	87	142	227	66	149	57	4	2	1.54e-06	38.9	28.08	30.89
S_rodhaini	NGFR_TNR16_HUMAN	23148	75	41.05	133	610	427	324	134	421	43	362	209	40	7	2.71e-25	99.4	40.66	65.57
S_rodhaini	CD40_TNR5_HUMAN	32484	51	51.59	81	610	277	157	133	285	36	188	98	8	5	2.46e-15	67.4	23.77	52.35
S_rodhaini	RANK_TNR11_HUMAN	34815	47	45.19	61	610	616	135	133	265	45	175	82	6	3	2.36e-13	63.2	20.82	20.29
S_rodhaini	OPG_TR11B_HUMAN	28477	43	49.67	75	610	401	151	135	283	41	185	100	8	5	5.3e-13	61.2	23.11	34.16
S_rodhaini	FAS_TNF6_HUMAN	33333	37	54.05	60	610	335	111	134	242	59	166	69	5	4	6.37e-13	60.5	17.05	30.75
S_rodhaini	OX40_TNR4_HUMAN	37.5	39	49.04	51	610	277	104	133	233	41	141	59	6	3	2.68e-12	58.2	15.57	34.3
S_rodhaini	HVEM_TNF14_HUMAN	29752	36	46.28	56	610	283	121	134	250	53	171	79	6	3	1.05e-11	56.6	18.2	39.93
S_rodhaini	HVEM_TNF14_HUMAN	34848	23	48.48	32	610	283	66	220	283	54	119	41	2	1	9.59e-06	38.1	10.16	22.61
S_rodhaini	TNF-R2_TNR1B_HUMAN	30	48	45	72	610	461	160	134	281	53	206	94	18	7	2.12e-09	50.1	21.31	29.5
S_rodhaini	DR6_TNR21_HUMAN	27333	41	42.67	64	610	655	150	135	283	67	211	103	6	4	4.32e-09	49.3	23.44	21.22
S_rodhaini	DCR3_TNF6B_HUMAN	29139	44	45.03	68	610	300	151	135	283	49	193	99	8	5	7.52e-09	47.8	23.11	45.67
S_rodhaini	TNF-R1_TNR1A_HUMAN	30137	44	46.58	68	610	455	146	134	275	58	195	90	12	7	2.29e-08	46.6	21.31	27.69
S_rodhaini	CD27_HUMAN	34409	32	44.09	41	610	260	93	134	225	39	122	51	10	4	6.75e-08	44.7	13.44	28.46
S_rodhaini	LTB-R_TNR3_HUMAN	27119	48	41.81	74	610	435	177	113	283	39	210	118	11	7	7.05e-07	42	26.23	37.01
S_rodhaini	TRAIL-R3_TR10C_HUMAN	29885	26	47.13	41	610	259	87	156	241	66	149	57	4	2	5.96e-06	38.5	13.44	30.89
S_bovis	NGFR_TNR16_HUMAN	22769	74	40.62	132	600	427	325	121	410	43	362	211	40	8	1.67e-24	97.1	41.67	65.57
S_bovis	CD40_TNR5_HUMAN	31447	50	49.06	78	600	277	159	120	272	36	188	97	12	5	7.15e-15	65.9	23.5	50.9
S_bovis	OPG_TR11B_HUMAN	29139	44	48.34	73	600	401	151	122	270	41	185	99	8	5	4.18e-13	61.6	23.5	34.16
S_bovis	FAS_TNF6_HUMAN	33333	37	53.15	59	600	335	111	121	229	59	166	69	5	4	4.5e-13	61.2	17.33	30.75
S_bovis	RANK_TNR11_HUMAN	34074	46	44.44	60	600	616	135	120	252	45	175	83	6	3	1.64e-12	60.5	21.17	20.29
S_bovis	OX40_TNR4_HUMAN	36538	38	49.04	51	600	277	104	120	220	41	141	60	6	3	7.98e-12	56.6	15.83	34.3
S_bovis	HVEM_TNF14_HUMAN	28926	35	45.45	55	600	283	121	121	237	53	171	80	6	3	5.29e-11	54.3	18.5	39.93
S_bovis	TNF-R1_TNR1A_HUMAN	30405	45	46.62	69	600	455	148	121	264	58	197	91	12	7	3.98e-09	49.3	22	28.13
S_bovis	TNF-R2_TNR1B_HUMAN	29496	41	45.32	63	600	461	139	121	252	53	185	85	13	6	6.53e-09	48.5	19.83	26.03
S_bovis	DR6_TNR21_HUMAN	27922	43	43.51	67	600	655	154	122	273	67	214	103	8	6	1.8e-08	47.4	24	21.37
S_bovis	DCR3_TNF6B_HUMAN	29139	44	44.37	67	600	300	151	122	270	49	193	99	8	5	4.81e-08	45.1	23.5	45.67
S_bovis	CD27_HUMAN	34409	32	44.09	41	600	260	93	121	212	39	122	51	10	4	1.05e-07	43.9	13.67	28.46
S_bovis	LTB-R_TNR3_HUMAN	28249	50	42.37	75	600	435	177	100	270	39	210	116	11	7	1.36e-07	44.3	26.67	37.01
S_bovis	TRAIL-R3_TR10C_HUMAN	29885	26	47.13	41	600	259	87	143	228	66	149	57	4	2	7.97e-06	38.1	13.67	30.89
O_felineus_1	NGFR_TNR16_HUMAN	31111	14	60	27	342	427	45	83	124	244	288	28	3	1	1.66e-06	39.7	11.4	9.84
O_felineus_2	NGFR_TNR16_HUMAN	29249	74	42.29	107	523	427	253	82	305	40	288	146	33	6	8.41e-26	100	36.52	50.59
O_felineus_2	RANK_TNR11_HUMAN	31579	48	44.74	68	523	616	152	84	234	45	194	101	3	3	1.88e-15	69.3	28.3	23.86
O_felineus_2	CD40_TNR5_HUMAN	28	49	48.57	85	523	277	175	84	252	36	206	116	10	6	2.15e-14	64.3	30.4	58.12
O_felineus_2	FAS_TNF6_HUMAN	32432	36	53.15	59	523	335	111	85	193	59	166	70	5	4	2.66e-13	61.6	19.89	30.75
O_felineus_2	CD27_HUMAN	35484	33	43.01	40	523	260	93	85	176	39	122	50	10	3	6.88e-10	50.4	15.68	28.46
O_felineus_2	HVEM_TNF14_HUMAN	30579	37	43.8	53	523	283	121	85	201	53	171	78	6	3	1.82e-09	49.3	21.22	39.93
O_felineus_2	TNF-R2_TNR1B_HUMAN	29032	45	41.29	64	523	461	155	85	234	53	200	98	12	7	5.12e-09	48.5	26.39	29.5
O_felineus_2	DR6_TNR21_HUMAN	28	42	40.67	61	523	655	150	86	234	67	211	102	6	4	9.27e-09	48.1	27.34	21.22
O_felineus_2	DCR3_TNF6B_HUMAN	30303	40	42.42	56	523	300	132	86	216	49	174	85	7	4	5.7e-08	44.7	23.71	39.67
O_felineus_2	OPG_TR11B_HUMAN	26316	35	42.11	56	523	401	133	86	217	41	167	91	7	4	8.32e-08	44.7	23.9	29.93
O_felineus_2	TNF-R1_TNR1A_HUMAN	29825	51	42.11	72	523	455	171	71	232	45	208	104	16	10	1.08e-07	44.3	27.92	32.53
O_felineus_2	OX40_TNR4_HUMAN	29091	32	42.73	47	523	277	110	84	174	41	147	56	22	3	3.97e-07	42	13.19	30.69
O_felineus_2	LTB-R_TNR3_HUMAN	26389	38	39.58	57	523	435	144	85	224	58	198	99	7	5	1.13e-06	41.2	25.43	30.8
F_hepatica	NGFR_TNR16_HUMAN	25126	50	40.2	80	468	427	199	59	230	92	288	120	29	5	2.2e-15	68.2	30.56	39.34
F_hepatica	RANK_TNR11_HUMAN	32955	29	46.59	41	468	616	88	69	155	107	194	58	1	1	3.94e-09	48.9	18.38	14.12
F_hepatica	TNF-R2_TNR1B_HUMAN	36.17	34	45.74	43	468	461	94	66	155	110	200	53	7	2	7.94e-09	47.8	17.74	18.22
F_hepatica	DCR3_TNF6B_HUMAN	35165	32	48.35	44	468	300	91	66	155	105	193	56	3	2	1.14e-07	43.5	18.59	28.67
F_hepatica	FAS_TNF6_HUMAN	42	21	64	32	468	335	50	66	114	119	166	26	3	2	1.67e-07	43.1	9.83	13.43
F_hepatica	DR6_TNR21_HUMAN	30851	29	43.62	41	468	655	94	63	155	120	211	62	3	2	2.73e-07	43.1	19.23	13.59
F_hepatica	CD40_TNR5_HUMAN	32979	31	47.87	45	468	277	94	69	158	96	189	59	4	2	4.08e-07	41.6	18.38	32.49
F_hepatica	TRAIL-R1_TR10A_HUMAN	36	27	48	36	468	468	75	89	162	164	236	45	3	2	5.07e-07	42	15.17	14.96
F_hepatica	TNF-R1_TNR1A_HUMAN	32877	24	47.95	35	468	455	73	92	161	59	131	46	3	2	1.85e-06	40	14.32	15.38
F_hepatica	OPG_TR11B_HUMAN	32.5	26	41.25	33	468	401	80	59	138	90	167	52	2	1	5.22e-06	38.5	16.67	18.95
F_hepatica	HVEM_TNF14_HUMAN	31183	29	40.86	38	468	283	93	92	178	54	146	58	6	2	5.41e-06	38.1	17.31	30.74
F_hepatica	OX40_TNR4_HUMAN	32558	28	47.67	41	468	277	86	75	155	30	107	45	13	4	9.13e-06	37.7	14.53	23.47
T_multiceps	NGFR_TNR16_HUMAN	28686	107	39.95	149	474	427	373	57	403	43	390	215	51	12	6.31e-31	115	62.45	69.56
T_multiceps	RANK_TNR11_HUMAN	35338	47	48.87	65	474	616	133	56	188	45	175	84	2	2	1.73e-17	75.5	27.64	20.94
T_multiceps	TNF-R2_TNR1B_HUMAN	33544	53	48.1	76	474	461	158	57	204	53	206	91	14	6	6.05e-16	70.1	28.27	30.37
T_multiceps	TNF-R2_TNR1B_HUMAN	27068	36	42.11	56	474	461	133	104	229	54	184	88	9	5	3.82e-06	39.3	24.68	26.46
T_multiceps	OPG_TR11B_HUMAN	31788	48	48.34	73	474	401	151	58	206	41	185	95	8	5	6.33e-16	69.7	29.75	34.16
T_multiceps	OX40_TNR4_HUMAN	35135	39	49.55	55	474	277	111	56	166	41	143	64	8	3	3.73e-15	66.2	21.73	34.3
T_multiceps	OX40_TNR4_HUMAN	37879	25	56.06	37	474	277	66	143	206	43	107	38	3	2	1.16e-06	40.4	12.87	22.38
T_multiceps	FAS_TNF6_HUMAN	31667	57	47.22	85	474	335	180	4	174	1	173	107	16	8	2.15e-14	64.7	32.7	46.87
T_multiceps	HVEM_TNF14_HUMAN	33058	40	52.07	63	474	283	121	57	173	53	171	75	6	3	8.44e-14	62.4	23.42	39.93
T_multiceps	HVEM_TNF14_HUMAN	26809	63	38.72	91	474	283	235	104	299	54	278	123	49	12	2.89e-09	48.5	31.01	62.19
T_multiceps	HVEM_TNF14_HUMAN	35294	24	51.47	35	474	283	68	141	206	52	119	42	2	1	1.96e-07	42.7	13.5	23.32
T_multiceps	DR6_TNR21_HUMAN	30303	50	44.24	73	474	655	165	48	209	57	214	105	10	6	1.23e-13	63.2	32.07	22.6
T_multiceps	CD40_TNR5_HUMAN	32558	42	50.39	65	474	277	129	56	183	36	162	84	3	3	9.7e-13	58.9	26.37	44.77
T_multiceps	LTB-R_TNR3_HUMAN	31613	49	42.58	66	474	435	155	57	206	58	210	99	7	5	1.93e-12	58.9	30.17	33.56
T_multiceps	DCR3_TNF6B_HUMAN	29801	45	47.68	72	474	300	151	58	206	49	193	98	8	5	5.39e-12	57	29.75	45.67
T_multiceps	TRAIL-R3_TR10C_HUMAN	32432	24	50	37	474	259	74	78	150	65	135	46	4	2	3.79e-08	45.1	14.56	25.87
T_multiceps	TRAIL-R3_TR10C_HUMAN	30.12	25	51.81	43	474	259	83	127	206	69	149	53	5	3	2.09e-06	39.7	15.82	29.34
T_multiceps	TNF-R1_TNR1A_HUMAN	29197	40	42.34	58	474	455	137	57	189	58	186	85	12	7	3.24e-07	42.7	25.53	25.71
T_multiceps	TNF-R1_TNR1A_HUMAN	30682	27	53.41	47	474	455	88	122	206	41	125	55	6	4	9.97e-07	41.2	16.67	17.36
T_multiceps	CD30_TNR8_HUMAN	31933	38	43.7	52	474	595	119	56	170	43	155	71	10	4	1.18e-06	40.8	22.15	17.31
T_multiceps	CD30_TNR8_HUMAN	37931	33	48.28	42	474	595	87	126	208	68	151	47	7	5	1.32e-06	40.8	16.03	12.94
T_multiceps	TRAIL-R2_TR10B_HUMAN	36765	25	52.94	36	474	440	68	140	206	113	178	40	3	3	1.53e-06	40.4	13.5	14.32
T_multiceps	TRAIL-R2_TR10B_HUMAN	32353	33	44.12	45	474	440	102	146	236	81	171	47	22	5	2.2e-06	40	14.56	15.68
T_multiceps	CD27_HUMAN	27957	26	44.09	41	474	260	93	57	148	39	122	57	10	3	2.34e-06	39.3	17.3	28.46
T_multiceps	TRAIL-R4_TR10D_HUMAN	28889	26	45.56	41	474	386	90	78	165	95	181	59	5	3	3.28e-06	39.3	17.51	21.24
T_multiceps	TRAIL-R1_TR10A_HUMAN	27103	29	43.93	47	474	468	107	116	218	137	241	72	6	4	9.01e-06	38.1	20.46	21.15
E_caproni	NGFR_TNR16_HUMAN	29508	18	55.74	34	300	427	61	25	85	249	298	32	11	2	9.04e-08	43.1	16.67	9.13
S_solidus	NGFR_TNR16_HUMAN	26752	42	43.95	69	313	427	157	69	212	239	376	83	32	8	2.09e-07	42.4	35.78	24.82
