# Supplementary material for: The evolution of TNF signaling in platyhelminths suggests the cooptation of TNF receptor in the host-parasite interplay
Source: Parasit Vectors. 2020 Sep 25;13:491. doi: 10.1186/s13071-020-04370-1 (PMC7519573; doi:10.1186/s13071-020-04370-1)
Supplement: Supplementary file 10 — Additional file 10: Data S3. All manually corrected FASTA sequences of platyhelminth TNF homologs. [file 13071_2020_4370_MOESM10_ESM.txt]

Additional file 10: Data S3. All manually corrected FASTA sequences of platyhelminth TNF homologs. Some sequences were constructed or corrected by RNA-seq reads, as described in the Methods section.
>M_lignano_7543
MQKPLRRLLQQRLMKPLRKLQLHCTAFEQEIEVALLGTVAQRLARPRKSARRSRPSLANTGSMMSLTVPVGFTNTTMLLDQMSWKANLYLSFACETLSGGGGVIFPPLLGVVLLEPHGEADEIRVDWHRFRALLALLFNCCGQVVRYLLLPLHLIVIGDAVVDIAPPVNQTLSRMLVRFDQQEIGLNAVFVNLLESHVEQFSHAPGVGKRFLPSSGLSLAVVGLQVQPSPRARPARRRLESRHSQRRRTFDEIQGRLKPSLAIGSFIHRPERPVYFDVAAFGGAAALLFDVALSVITSAEAVFLVALEHELVGKVALLLGDYNSRHELRGKGRHNLVLVLVALLSLGAICFSVFVLINLKLHEGSLEHKSIHLVIDKKQLHRCPTPKRNLVPCEAGPNEFKTKEGNLGPLRCLDDYYDQEGGVNTCETASDTFHLNGESNAVVVQKPGIYRIYGQVSFKDRSDSAVVVVLRINNYNFVQCHQQNRQPASRNGRQANAPYTTCTVSGERRLREGDRVGLFISESLRTVNCYHKTTFWGMVRMAD
>M_lignano_cns_0002434
MAKQGRHNLVLVLVALLSLGAICFSVFVLINLKLHEGSLEHKSIHLVIDKKQLHRCPTPKRNLVPCEAGPNEFKTKEGNLGPLRCLDDYYDQEGGVNTCETASDTFHLNGESNAVVVQKPGIYRIYGQVSFKDRSDSAVVVVLRINNYNFVQCHQQNRQPASRNGRQANAPYTTCTVSGERRLREGDRVGLFIPESLRTVNCYRKTTFWGMVRMAD
>M_lignano_cns_0003791
MAKQGRHNVVLVLVALLSLAAICFSVFVLINLKLHEGSLEHKSIHLVIDKKQLHHCSTPKRNLVPCEAGPNEFKTKEGNLGPLRCLDDYYEQEGGVNTCETASDTFHLNGESNAVVVQKPGIYRIYGQVSFKDRSDSAVVVVLRINNYNFVQCHQQNRQPASRDGRQANAPYTTCTVSGERRLREGDRVGLFIPESLRTVNCYHKTTFWGMKL
>M_lignano_cns_0005014
MAKQGRHNLVLVLVALLSLGAICFSVFVLINLKLHEGSLEHKSIHLVIDKKQLHRCPTPKRNLVPCEAGPNEFKTKEGNLGPLRCLDDYYDQEGGVNTCETASDTFHLNGESNAVVVQKPGIYRIYGQVSFKDRSDSAVVVVLRINNYNFVQCHQQNRQPASRDGRQANAPYTTCTVSGERRLREGDRVGLFIPESLRTVNCYHKTTFWGMKL
>M_lignano_BOX15_Mlig009154g1
MAKQGRHNLVLVLVALLSLGAICFSVFVLINLKLHEGSLEHKSIHLVIDKKQLHRCPTPKRNLVPCEAGPNEFKTKEGNLGPLRCLDDYYDQEGGVNTCETASDTFHLNGESNAVVVQKPGIYRIYGQVSFKDRSDSAVVVVLRINNYNFVQCHQQNRQPASRNGRQANAPYTTCTVSGERRLREGDRVGLFIPESLRTVNCYRKTTFWGMVRMAD
>M_lignano_0005508 
MHFVLDKQKLKTCARSGLRVKYTDLPCMRSDTEYYTIDGCLGPVVCRDECQSDSSRTVGCRCHDNAGGFNLTGNSGSVGLNMGGVYLIYAQVSFRDSESSPVAVSLQVNGKHTSAQCHQANSMSNGSYCVINSQRRFKVGDRVAVHSPEAFRVVNADSAVTFWGLVRLSD
>M_lignano_0007488
MHFVLDKQKLKTCARSGLRVKYTDLPCMRSDTEYYTIDGCLGPVVCRDECQSDSSRTVGCRCHDNAGGFNLTGNSGSVGLNMGGVYLIYAQVSFRDSESSPVAVSLQVNGKHTSAQCHQANSMSNGSYCVINSQRRFKVGDRVAVHSPEAFRVVNADSAVTFWGLVRLSD
>M_lignano_0048272
TMPNNSKETADKLVNIEANFACWQPALVLACVAFICSTAVASYSVSVYINNPIFGRSPDEPVSMHFVLDKQKLKTCARSGLRVKYTDLPCMRSDTEYYTIDGCLGPVVCRDECQSDSSRTVGCRCHDNAGGFNLTGNSGSVGLNMGGVYLIYAQVSFRDSESSPVAVSLQVNGKHTSAQCHQANSMSNGSYCVINSQRRFKVGDRVAVHSPEAFRVVNADSAVTFWGLS
>M_lignano_0006798
MPEKKPRTSTSSDVSFIHLGEVDDLSAGRGSRCCQGRACAGFAGVAAVSLLIALALLCLVLLGKVCVRHGQDGGLWPSSVGLCGRRDLKTLPLYINLAIEFNKVPACQEPLSTKMRLPCSRKRQYLTGNSAADAVSKLGDKLGPLACRDDAYLENGGRDNCKHNRFHLAYNDTGVIIPVDGVYRVHSTISFVDTLDYYVSAIVRVDPADCVKDPVCSASELSRDRRAHAWLSCANHNGGAKKGNSFTSCTIDGVRRFNRGDVVSFSVTQQFRSINPFHKSTQFFIHKI
>M_lignano_0013079
MPEKKPRTSTSSDVSFIQLGEADDSSAGRGSRCCQSRACAGFAGVAAVSLLIALALLCLVLLGKVCVRHGQDGGLWPSSVGLCGRRDLKTLPLYINLAIEFNKVPACQEPLSTKMRLPCSRKRQYLTGNSAADAVSKLGDKLGPLACRDDAYLENGGRDNCKHNRFHLAYNDTGVIIPVDGVYRVHSTISFVDTLDYYVSAIVRVDPADCVKDPVCSASELSRDRRAHAWLSCANHNGGAKKGNSFTSCTIDGVRRFNRGDVVSFSVTQQFRSINPFHKSTQFFIHKI
>M_tuba_comp32280
MAAKSQRTQNICLVFVTLLCVGTLAFSVYLLVSLRVIEGQLGERKSFHLVLDKERVPTCPATAENLKVLQLPCFTGTNEYFTRDGSLGPLKCRDDFFEEEGGGKSFCDTSSDTFHLNGDRNAIVVQRPGIYRVYGQVTFRDKVEMYVSVVLRINGYNFVQCHQQNFPDTVSNGASYTTCTLSGERRLREGDRVSLFVPESRRTVNSFSKTTFWGIVRMSG
>M_tuba_comp49742
MPKSTKCQTVTVWSVAVLCCLTIGVCIFVLVSLSRAKEGQASVHENFHLVIDSAKVPSCPKGVSLNALHLPCFTGTNEYFTKVGNIGPLKCKDDFFDEEGGKSFCDTSSDAFHVNSDKNSIVVQRSGIYRVYGQVAFKDKNEAAVTVMLRINEHSFVQCHQQNLPLGAMQSAPYTTCTLNGERRLRQGDKVSLYVPESRRTINAYFKTTFWGIVRMAD
>M_tuba_comp10275
MPEAEFKPSAHSAGKSLIPSDLEKSNVSAKTGRLSRVVSAAMIVTIGLISVGVVSVICSLATHFLLLRRITRTSSIGGVAYDTSPLYINLALDTRAVSVCDKPLRDDSRTPCMMDRLYFTGHSESEKASTGPEETFPIGPMACRDDAYEQLGSGPDNCKKNAFELVNRGTGVLIPEPGVYRVHARLTYLDKVDYYVSASIQVTPENCGPECWAPSRTWLSCFSHSRRPQQSNSSTRASGQFSVCTIDGVRRFKRGDVVSLQTSQPFRSISPYHKLTNMVVHRL
>M_tuba_comp64136
MEIHTIKLESPATQADSAYNSQHHSSSMLNVPAEEHGTAAKSRDDTANHEFEAGDGLLGKARQTADSQTPTMKYVLYLVLAVAAAALLTILPLLAYHHKSVCHEQHLAPPTQVGGDRPASETERAVNLTQLVPLLRSASRLEWIHVAIDIAAVQKCQGKGNRLQPCVKNSAYITPDSQFLRPIRCVDDAFMESRDANANSCTRSSRAFKLHGSSGRVQMKETGEYLIIAHITMRLAEMAQVHFGVAINGDHMSFLCTVQSYGVAKPDQPAPYSHCSVQGLRRLRSGDEVSLFVSQGGVPLQSLYRSTFLQIARLSD
>M_ruebushi_seq1
LGPWKCSADGQGCPAASNGSRIEVKRAGVYLIVAQTVIVDSLPSPVALLVSVNDVTWATCALNVTGSQLPCSVTTARRLSAGDRVAVQLPQAYRLIDPHYSITYVDLVQLSVSDAKI
>M_ruebushi_seq2
RAGVYLMYAQVTYGDDEKTPAMAALCVNNHSWSQCMQSGSSRAPPSTVCSLSSARRFKPGDYISVYIPEAHRTINSS
>M_fusca
WNSTGDAFPEWRCPANGDGKEIIIPEYGVYLVV
