# Supplementary material for: The evolution of TNF signaling in platyhelminths suggests the cooptation of TNF receptor in the host-parasite interplay
Source: Parasit Vectors. 2020 Sep 25;13:491. doi: 10.1186/s13071-020-04370-1 (PMC7519573; doi:10.1186/s13071-020-04370-1)
Supplement: Supplementary file 11 — Additional file 11: Table S4. Detailed information of platyhelminth TNF homologs. [file 13071_2020_4370_MOESM11_ESM.xlsx]

## Sheet: Plan1
Additional file 11: Table S4. Detailed information of platyhelminth TNF homologs.
Correct in the file and filename. Place this text in the top line of the Excel table	Class	Order	Species	Gene ID	HMMer e-value	Hospedeiro	scaffold genomico	Coordenadas	# AA	Pept. Sinal	# Dom. TM	Coord. TM 1	Coord. TM2	# Dom. TNF	# AA Dom. TNF	Coord.Dom. TNF	Comments
Platelminto	Rhabditophora	Macrostomida	Macrostomum lignano	7543-snap-gene-0.3-mRNA-1	9.2e-155	Vida Livre	Scaffold unitig_7543	651 - 9914	543	Não	2	274-296	355-357	1	118	424-541
Platelminto	Rhabditophora	Macrostomida	Macrostomum lignano	0002434-snap-gene-0.8-mRNA-1	7.9e-126	Vida Livre	Scaffold uti_cns_0002434	93866 - 95263	216	Não	1	2029-07-01		1	118	97-214
Platelminto	Rhabditophora	Macrostomida	Macrostomum lignano	0003791-snap-gene-0.3-mRNA-1	1.4e-123	Vida Livre	Scaffold uti_cns_0003791	10940 - 12109	213	Não	1	2029-07-01		1	117	97-213
Platelminto	Rhabditophora	Macrostomida	Macrostomum lignano	0005014-snap-gene-0.4-mRNA-1	2.5e-122	Vida Livre	Scaffold uti_cns_0005014	28762 - 29933	213	Não	1	2029-07-01		1	117	97-213
Platelminto	Rhabditophora	Macrostomida	Macrostomum lignano	Mlig009154g1	6.4e-126	Vida Livre	scaf1727	83326 - 84643	216	Não	1	2029-07-01		1	118	97-214
Platelminto	Rhabditophora	Macrostomida	Macrostomum lignano	7488-snap-gene-0.5-mRNA-1		Vida Livre	Scaffold uti_cns_0007488	3393 - 5627	170	Não	0			1	95	74-168
Platelminto	Rhabditophora	Macrostomida	Macrostomum lignano	5508-snap-gene-0.3-mRNA-1		Vida Livre	Scaffold uti_cns_0005508	2694 - 5009	170	Não	0			1	95	74-168
Platelminto	Rhabditophora	Macrostomida	Macrostomum lignano*	48272-snap-gene-0.12-mRNA-1		Vida Livre	Scaffold uti_cns_0048272	4780 - 9045	229	Não	1	27 - 49		1	100	129-228	*TNF-Like Domain
Platelminto	Rhabditophora	Macrostomida	Macrostomum lignano*	13079-snap-gene-0.3-mRNA-1		Vida Livre	Scaffold uti_cns_0013079	12432 - 14243	288	Não	1	41 - 63		1	144	126-269	*TNF-Like Domain
Platelminto	Rhabditophora	Macrostomida	Macrostomum lignano*	6798-snap-gene-0.4-mRNA-1		Vida Livre	Scaffold uti_cns_0006798	20358 - 22178	288	Não	1	41 - 63		1	144	126-269	*TNF-Like Domain
Platelminto	Rhabditophora	Macrostomida	Macrostomum tuba	Mtuba_comp32280_c0_seq1		Vida Livre			220	Não	1	1934-10-01		1	120	77-218
Platelminto	Rhabditophora	Macrostomida	Macrostomum tuba	Mtuba_comp49742_c0_seq1		Vida Livre			218	Não	1	1932-10-01		1	112	105-216
Platelminto	Rhabditophora	Macrostomida	Macrostomum tuba*	Mtuba_comp10275_c0_seq1		Vida Livre			283	Não	1	43 - 65		1	105	160-265	*TNF-Like Domain
Platelminto	Rhabditophora	Macrostomida	Macrostomum tuba	Mtuba_comp64136_c0_seq1		Vida Livre			316	Não	1	74 - 96		1	119	196-314
Platelminto	Rhabditophora	Rhabdocoela	Microdalyellia ruebushi	M_ruebushi_seq1		Vida Livre			117	Não	0			1	75	36-110
Platelminto	Rhabditophora	Rhabdocoela	Microdalyellia ruebushi*	M_ruebushi_seq2		Vida Livre			77	Não	0			1	71	1971-01-01	*TNF-Like Domain
Platelminto	Rhabditophora	Rhabdocoela	MMicrodalyellia fusca	SRR1797774.18034832.2		Vida Livre			33	Não	0			1	28	1933-05-01
