# Supplementary material for: The evolution of TNF signaling in platyhelminths suggests the cooptation of TNF receptor in the host-parasite interplay
Source: Parasit Vectors. 2020 Sep 25;13:491. doi: 10.1186/s13071-020-04370-1 (PMC7519573; doi:10.1186/s13071-020-04370-1)
Supplement: Supplementary file 13 — Additional file 13: Table S5. BLASTp results of alignments between human TNF and platyhelminth TNF homologs. [file 13071_2020_4370_MOESM13_ESM.xlsx]

## Sheet: Plan1
Additional file 13: Table S5 . BLASTp results of alignments between human TNF and platyhelminth TNF homologs.
Correct in the file and filename. Place this text in the top line of the Excel table	sseqid	pident	nident	ppos	positive	qlen	slen	length	qstart	qend	sstart	send	mismatch	gaps	gapopen	evalue	bitscore	qcov	scov
M_lignano_7543	EDA-A2	25225	28	46.85	52	543	389	111	433	543	284	385	74	9	2	9.63e-07	40	18.78	23.91
M_lignano_cns_0002434	EDA-A2	25225	28	47.75	53	216	389	111	106	216	284	385	74	9	2	1.46e-07	40.4	47.22	23.91
M_lignano_cns_0002434	BAFF_TN13B_HUMAN	23276	27	44.83	52	216	285	116	108	214	178	284	71	18	2	3.71e-07	39.3	41.2	31.23
M_lignano_cns_0002434	APRIL_TNF13_HUMAN	27103	29	42.99	46	216	250	107	108	214	148	250	74	4	1	8.37e-07	38.1	47.69	39.6
M_lignano_cns_0002434	EDA-A1	25862	30	44.83	52	216	391	116	106	216	284	387	69	17	3	1.89e-06	37.4	43.52	22.25
M_lignano_cns_0003791	BAFF_TN13B_HUMAN	24107	27	43.75	49	213	285	112	108	210	178	280	67	18	2	1.76e-06	37	39.91	29.82
M_lignano_cns_0005014	BAFF_TN13B_HUMAN	24107	27	43.75	49	213	285	112	108	210	178	280	67	18	2	1.64e-06	37.4	39.91	29.82
M_lignano_cns_0005014	APRIL_TNF13_HUMAN	26923	28	41.35	43	213	250	104	108	211	148	247	72	4	1	9.05e-06	34.7	46.95	38.4
M_lignano_BOX15_Mlig009154g1	EDA-A2	25225	28	47.75	53	216	389	111	106	216	284	385	74	9	2	1.46e-07	40.4	47.22	23.91
M_lignano_BOX15_Mlig009154g1	BAFF_TN13B_HUMAN	23276	27	44.83	52	216	285	116	108	214	178	284	71	18	2	3.71e-07	39.3	41.2	31.23
M_lignano_BOX15_Mlig009154g1	APRIL_TNF13_HUMAN	27103	29	42.99	46	216	250	107	108	214	148	250	74	4	1	8.37e-07	38.1	47.69	39.6
M_lignano_BOX15_Mlig009154g1	EDA-A1	25862	30	44.83	52	216	391	116	106	216	284	387	69	17	3	1.89e-06	37.4	43.52	22.25
M_tuba_comp32280	BAFF_TN13B_HUMAN	26786	30	47.32	53	220	285	112	116	218	178	284	68	14	3	4.66e-10	47.8	40.45	32.63
M_tuba_comp32280	APRIL_TNF13_HUMAN	27451	28	45.1	46	220	250	102	122	218	154	250	64	10	3	5.8e-07	38.5	39.55	34.8
M_tuba_comp32280	TWEAK_TNF12_HUMAN	28916	24	48.19	40	220	249	83	110	190	140	221	56	3	2	9.43e-06	35	35.45	31.73
M_tuba_comp49742	BAFF_TN13B_HUMAN	26786	30	49.11	55	218	285	112	114	216	178	284	68	14	3	1.76e-10	49.3	40.83	32.63
M_tuba_comp49742	APRIL_TNF13_HUMAN	28431	29	48.04	49	218	250	102	121	216	155	250	61	12	3	7.3e-08	41.2	38.53	33.6
M_tuba_comp49742	TNF_TNFA_HUMAN	23704	32	41.48	56	218	233	135	99	216	99	233	86	17	3	1.78e-06	37	46.33	50.64
